# Supplementary material for: Caloric restriction exacerbates renal post-ischemic injury and fibrosis by modulating mTORC1 signaling and autophagy
Source: Redox Biol. 2025 Jan 16;80:103500. doi: 10.1016/j.redox.2025.103500 (PMC11787690; doi:10.1016/j.redox.2025.103500)
Supplement: Multimedia component 1 [file mmc1.xlsx]

## Sheet: Sheet1
Metabolite Name	Transitions	Retention Time(min)	QC RSD	Fold change	p-value	IRI+CR+BCAAs_1	IRI+CR+BCAAs_2	IRI+CR+BCAAs_3	IRI_1	IRI_2	IRI_3
Isoleucine	132.1 / 86.2	3.7071	0.00367136	1.22269	0.00466304	0.89408	0.993617	0.931825	0.75576	0.768095	0.782151
proline	116.1 / 70.1	4.76253	0.030675	1.13261	0.00636608	2.12987	2.22227	2.06939	1.91702	1.89631	1.85637
creatine	132.1 / 90.0	6.28695	0.0244564	1.1778	0.0119186	0.939009	0.989385	0.984682	0.874221	0.826654	0.772451
choline	104.1 / 60.0	2.56159	0.0267142	1.14864	0.0159881	41.1137	44.6281	45.7376	38.5526	37.7248	38.1876
serine	106.0 / 60.0	7.84884	0.00414206	1.18088	0.0199553	4.05057	4.66268	4.37113	3.72506	3.65037	3.7048
hydroxyproline	132.1 / 86.1	6.33567	0.0287459	0.495626	0.0265432	0.042571	0.0262181	0.0344208	0.052567	0.0721017	0.0835729
valine	118.1 / 72.1	4.59847	0.00606794	1.16312	0.0277237	1.8742	2.16361	2.04198	1.73372	1.74376	1.74966
aminoadipic acid	162.0 / 98.0	7.13167	0.014677	0.333692	0.0356551	0.145924	0.119288	0.186444	0.406114	0.632606	0.31479
leucine	132.1 / 86.2	3.375	0.00841624	1.16713	0.0581294	0.701322	0.839635	0.795582	0.647189	0.687118	0.667637
Cystine	241.1 / 151.9	12.6542	0.00756917	0.412239	0.0646659	0.021849	0.926898	0.768196	1.28602	1.70529	1.17361
glutamate	148.1 / 84.1	8.05694	0.0051298	1.06689	0.0840911	5.01081	5.27724	5.43067	4.90179	5.04483	4.78654
taurine	126.0 / 44.1	4.70471	0.0180643	1.12942	0.0908494	13.2649	14.1662	12.493	12.6442	11.754	10.951
aspartate	134.0 / 74.1	9.62361	0.0156742	0.807755	0.0949798	3.87757	4.61056	5.05767	4.91171	5.7542	6.10379
threonine	120.0 / 74.0	6.81675	0.0288586	1.09749	0.155491	4.97608	4.70911	5.53485	4.74391	4.66683	4.45726
glycine	76.0 / 30.1	7.02996	0.0125691	0.919736	0.217996	13.9974	16.3488	15.4855	15.4939	17.557	16.7805
Cysteine	122.1 / 59.0	5.3361	0.015551	1.29171	0.244951	0.00864087	0.0115902	0.011734	0.00783976	0.0109422	0.00596437
Glutamine	147.0 / 84.1	7.84096	0.0380201	1.11532	0.267201	2.10448	2.58142	2.25111	1.9978	1.91242	2.30952
phenylalanine	166.1 / 103.1	3.23583	0.0198392	1.13711	0.279973	1.14818	1.57251	1.28553	1.1869	1.11418	1.2221
lysine	147.1 / 84.0	11.8259	0.0104539	1.08354	0.335925	2.59054	3.24927	2.85995	2.74926	2.53059	2.74913
creatinine	114.1 / 44.0	2.32952	0.0245389	1.1	0.361306	0.02975	0.0368198	0.0370062	0.0277346	0.032344	0.0340814
ornithine	133.1 / 70.1	11.9673	0.0083534	0.856242	0.412379	0.401675	0.616874	0.737784	0.702408	0.74818	0.600624
tyrosine	182.1 / 136.1	4.63201	0.0200306	1.09338	0.421657	1.1927	1.63392	1.3242	1.22801	1.28406	1.28424
methionine	150.1 / 133.0	4.0334	0.0087201	1.12734	0.424165	0.237068	0.368032	0.314055	0.254967	0.281265	0.279096
asparagine	133.1 / 74.2	8.08514	0.0303933	1.10443	0.438908	1.98462	2.87612	2.31554	2.23149	2.0906	2.17566
histidine	156.1 / 110.1	11.5446	0.0708238	1.05558	0.468925	8.83609	11.1035	10.0146	9.46853	9.34361	9.56477
tryptophan	205.1 / 146.3	3.20411	0.039744	1.05208	0.666101	0.310376	0.425904	0.329237	0.338832	0.315846	0.358093
alanine/sarcosine	90.1 / 44.0	6.3013	0.0064402	1.01144	0.716928	4.48833	4.5365	4.24108	4.37971	4.21191	4.52422
citrulline	176.1 / 159.2	8.61468	0.0582289	1.05135	0.760593	1.1044	0.816868	1.3792	1.00895	1.10079	1.02952
arginine	175.1 / 70.0	11.6774	0.0421888	1.00086	0.990486	2.11336	2.62647	2.35005	2.39801	2.24463	2.44116
spermidine	146.2 / 72.2	13.114
putrescine	89.0 / 72.0	10.8277
