# Supplementary material for: Caloric restriction exacerbates renal post-ischemic injury and fibrosis by modulating mTORC1 signaling and autophagy
Source: Redox Biol. 2025 Jan 16;80:103500. doi: 10.1016/j.redox.2025.103500 (PMC11787690; doi:10.1016/j.redox.2025.103500)
Supplement: Multimedia component 3 [file mmc3.xlsx]

## Sheet: RAPA_UIR_vs_UIR_CR_result_list
Gene	baseMean	log2FoldChange	lfcSE	stat	pvalue	padj	Rap+IRI-14d_1	Rap+IRI-14d_2	Rap+IRI-14d_3	IRI-14d+CR_1	IRI-14d+CR_2	IRI-14d+CR_3	Symbol	Chr	GeneType	Description
ENSMUSG00000062590.14	227.093423659864	-0.114691	0.196566513288058	-0.583472	0.559575748449684	0.999605094179621	0.92	0.78	0.83	1.05	0.83	1.02	Armc9	chr1	protein_coding	armadillo repeat containing 9
ENSMUSG00000117050.2	7.46816934270118	0.710765972712231	0.774862	0.917280254705903	0.358995801453183	0.999605094179621	0.47	0.3	0.57	0.33	0.15	0.39	1700023B13Rik	chr17	TEC	RIKEN cDNA 1700023B13 gene
ENSMUSG00000113771.2	2.1889488612767	-2.5764	1.76833991438207	-1.45696	0.145126860147716	1	0.06	0	0	0.27	0.03	0.1	Gm36529	chr13	lncRNA	predicted gene, 36529
ENSMUSG00000090860.2	25.7579990420126	-0.452638	0.417407499282984	-1.0844	0.278186180980532	0.999605094179621	2.57	2.48	2.49	2.91	4.32	3.59	Gm17134	chr10	lncRNA	predicted gene 17134
ENSMUSG00000075023.12	2.16288147455368	0.57800139477884	1.71602414015126	0.336825911276454	0.736248138901325	1	0.08	0	0.06	0.08	0.02	0	Accsl	chr2	protein_coding	1-aminocyclopropane-1-carboxylate synthase (non-functional)-like
ENSMUSG00000024644.18	9358.08967733856	0.238544191934245	0.209672440133395	1.13769931700362	0.255246058726292	0.999605094179621	135.86	138.22	86.82	105.16	114.6	102.08	Cndp2	chr18	protein_coding	CNDP dipeptidase 2 (metallopeptidase M20 family)
ENSMUSG00000091694.10	1.02681463259787	3.47727026193945	2.73596125753593	1.27095011026258	0.20374639773335	1	0	0.1	0.02	0	0	0	Apol11b	chr15	protein_coding	apolipoprotein L 11b
ENSMUSG00000030342.9	5036.71675285783	0.351467913347997	0.184331315517706	1.90671841277147	0.056557061318496	0.781752138036029	133.61	120.14	164.39	130.06	97.8	117.66	Cd9	chr6	protein_coding	CD9 antigen
ENSMUSG00000069744.8	2884.92865442216	-0.023671	0.134483795143396	-0.176014	0.860283109702517	0.999605094179621	61	64.01	63.31	66.8	72.17	62.44	Psmb3	chr11	protein_coding	proteasome (prosome, macropain) subunit, beta type 3
ENSMUSG00000104095.2	1.45931871873074	-0.993866	1.95537644366751	-0.508274	0.611261495854362	1	0.01	0.03	0	0	0.07	0.01	Gm37315	chr1	TEC	predicted gene, 37315
ENSMUSG00000005469.11	1389.70814535976	0.113758263373168	0.140151031967806	0.811683380250097	0.416973333261642	0.999605094179621	28.13	30.46	29.31	27.67	30.67	27.1	Prkaca	chr8	protein_coding	protein kinase, cAMP dependent, catalytic, alpha
ENSMUSG00000031079.13	6.55098661973211	-0.108615	0.820608129612951	-0.13236	0.894699858864635	1	0.06	0.06	0.06	0.12	0.04	0.05	Zfp300	chrX	protein_coding	zinc finger protein 300
ENSMUSG00000069792.6	234.266746003977	0.164439196847841	0.262224875352175	0.627092287209574	0.530598742574626	0.999605094179621	24.8	15.75	29.73	22.7	20.38	22.98	Wfdc17	chr11	protein_coding	WAP four-disulfide core domain 17
ENSMUSG00000077505.3	0.358706473967893	-0.00774278	3.86028579284748	-0.00200575	0.998399641039873	1	0	0	0.45	0.47	0	0	Gm24233	chr12	snoRNA	predicted gene, 24233
ENSMUSG00000098886.3	0.159028070373496	-0.969525	4.0804728567969	-0.237601	0.812190515251218	1	0	0	0	0	0	0.48	Mir6385	chr9	miRNA	microRNA 6385
ENSMUSG00000102029.2	0.149107131315209	0.954028606943929	4.0804728567969	0.233803443969684	0.815137575771638	1	0.02	0	0	0	0	0	Gm29530	chr12	lncRNA	predicted gene 29530
ENSMUSG00000023224.13	8072.71	0.175405367488262	0.202370642706672	0.866753028711309	0.386077343355925	0.999605094179621	186.68	140.45	230.13	179.78	170.71	169.29	Serping1	chr2	protein_coding	serine (or cysteine) peptidase inhibitor, clade G, member 1
ENSMUSG00000097290.10	419.964842716788	0.197725219811931	0.206213556297537	0.958837155820356	0.337640787902161	0.999605094179621	5.2	5.92	5.02	3.96	4.98	5.84	1300002E11Rik	chr16	lncRNA	RIKEN cDNA 1300002E11 gene
ENSMUSG00000032175.12	621.435804844819	-0.0678907	0.147841881866579	-0.459211	0.646082430013599	0.999605094179621	4.3	4.34	4.74	4.79	5.13	4.83	Tyk2	chr9	protein_coding	tyrosine kinase 2
ENSMUSG00000035093.17	899.092548226768	-0.0962247	0.177624843482753	-0.54173	0.588004401598893	0.999605094179621	4.7	5.06	6.25	6.36	5.31	6.35	Secisbp2l	chr2	protein_coding	SECIS binding protein 2-like
ENSMUSG00000044308.18	1214.20817154251	-0.302218	0.15653507077367	-1.93067	0.0535232596020485	0.766877981061379	5.27	5.68	5.99	8.24	6.39	7.39	Ubr3	chr2	protein_coding	ubiquitin protein ligase E3 component n-recognin 3
ENSMUSG00000083773.5	199.895396412281	0.0891876576013395	0.238990830089635	0.373184433762121	0.709011180776379	0.999605094179621	9.62	11.85	9.75	8.57	12.8	9.42	Gm13394	chr2	processed_pseudogene	predicted gene 13394
ENSMUSG00000029570.6	425.723068250502	0.286141519312387	0.237607509322917	1.20426126315524	0.228488613788169	0.999605094179621	7.64	8	12.63	8.92	7.45	8.04	Lfng	chr5	protein_coding	LFNG O-fucosylpeptide 3-beta-N-acetylglucosaminyltransferase
ENSMUSG00000076478.8	0.17873733190864	-0.969525	4.0804728567969	-0.237601	0.812190515251218	1	0	0	0	0.17	0	0	Trbv23	chr6	TR_V_gene	T cell receptor beta, variable V23
ENSMUSG00000031640.12	112.715323185268	0.0901881426421043	0.368056975403844	0.245038536610118	0.806426592840391	0.999605094179621	2.27	1.35	2.77	2.52	1.24	2.57	Gm45753	chr8	protein_coding	predicted gene 45753
ENSMUSG00000098656.3	0.149107131315209	0.954028606943929	4.0804728567969	0.233803443969684	0.815137575771638	1	0.7	0	0	0	0	0	Mir7028	chr5	miRNA	microRNA 7028
ENSMUSG00000050919.11	66.5459977061464	-0.479869	0.305170475850233	-1.57246	0.115843764161098	0.924261301952013	0.33	0.43	0.56	0.63	0.62	0.68	Zfp366	chr13	protein_coding	zinc finger protein 366
ENSMUSG00000023078.7	21.9031183047775	2.29102020706708	0.773160983631824	2.96318652333607	0.00304472009128963	0.213320953099732	0.74	0.54	3.5	0.5	0.31	0.22	Cxcl13	chr5	protein_coding	chemokine (C-X-C motif) ligand 13
ENSMUSG00000037761.17	263.92380108504	0.0220924656537509	0.213914973792681	0.103276854640209	0.917743244698459	0.999625017642878	3.68	2.66	3.27	3.78	2.84	3.37	Actr5	chr2	protein_coding	ARP5 actin-related protein 5
ENSMUSG00000042508.17	370.21255973788	0.0771637704983396	0.174021912838279	0.443414103659744	0.6574662364111	0.999605094179621	1.71	1.89	1.61	1.59	1.72	1.89	Dmtf1	chr5	protein_coding	cyclin D binding myb-like transcription factor 1
ENSMUSG00000105720.2	0.667814469589909	2.85893734230367	2.62451929413716	1.08931847012524	0.276013470533276	1	0.02	0.05	0.02	0	0	0	Gm42440	chr5	TEC	predicted gene 42440
ENSMUSG00000038822.16	112.585395747387	0.034073529554983	0.241640014858103	0.141009466395671	0.88786246396645	0.999605094179621	0.51	0.4	0.43	0.51	0.39	0.48	Hace1	chr10	protein_coding	HECT domain and ankyrin repeat containing, E3 ubiquitin protein ligase 1
ENSMUSG00000056054.10	89.4112262548055	-1.23273	0.474842180100483	-2.59609	0.00942906354207693	0.395306526978477	3.95	2.67	5.02	5.51	17.2	5.91	S100a8	chr3	protein_coding	S100 calcium binding protein A8 (calgranulin A)
ENSMUSG00000027221.6	221.225762605848	0.26643808104749	0.363982895974747	0.732007146473101	0.464164205850759	0.999605094179621	4.58	2.96	6.1	5.59	2.21	4.19	Chst1	chr2	protein_coding	carbohydrate sulfotransferase 1
ENSMUSG00000036499.10	542.669442023392	-0.403119	0.158078355323928	-2.55012	0.0107685135808122	0.421654006753312	2.23	2.64	2.52	3.69	3.19	3.39	Eea1	chr10	protein_coding	early endosome antigen 1
ENSMUSG00000110649.2	4.75494875129532	0.483600505724591	0.90317969695373	0.535442179840503	0.592344129683811	1	0.85	0.49	0.65	0.41	0.6	0.48	Gm40466	chr8	unprocessed_pseudogene	predicted gene, 40466
ENSMUSG00000103098.2	0.98531790507953	0.958367431977149	1.97442270834384	0.485391212290622	0.627398864750401	1	0.11	0.06	0.07	0.07	0	0.06	Gm37559	chr1	processed_pseudogene	predicted gene, 37559
ENSMUSG00000103286.2	2.82263227063736	-0.878039	1.16046378444248	-0.756627	0.44927310102141	1	0.07	0.09	0.09	0.14	0.21	0.13	Gm5850	chr3	processed_pseudogene	predicted gene 5850
ENSMUSG00000030689.16	817.327845965537	0.0559606762741579	0.134240208911167	0.416869704897359	0.676773713756826	0.999605094179621	5.56	5.61	5.32	5.54	5.61	5.56	Ino80e	chr7	protein_coding	INO80 complex subunit E
ENSMUSG00000026470.15	885.458268205566	0.182404320971433	0.154457802528135	1.18093303145503	0.237629328079383	0.999605094179621	4.98	4.11	4.31	4.04	4.07	4.32	Stx6	chr1	protein_coding	syntaxin 6
ENSMUSG00000022748.9	175.379644086349	-0.160081	0.234536733178508	-0.682539	0.494897882490124	0.999605094179621	3.35	5.24	3.98	4.99	5.13	4.64	Cmss1	chr16	protein_coding	cms small ribosomal subunit 1
ENSMUSG00000031683.17	654.925640262258	0.159700753398407	0.158626855278102	1.00676996413011	0.314045331629752	0.999605094179621	8.13	8.8	8.75	7.29	8.73	8.13	Lsm6	chr8	protein_coding	LSM6 homolog, U6 small nuclear RNA and mRNA degradation associated
ENSMUSG00000083786.2	0.159028070373496	-0.969525	4.0804728567969	-0.237601	0.812190515251218	1	0	0	0	0	0	0.13	Rps18-ps2	chr4	processed_pseudogene	ribosomal protein S18, pseudogene 2
ENSMUSG00000081248.2	0.998699837929638	-0.00728498	1.81958563549546	-0.00400365	0.99680555977633	1	0.27	0.31	0.32	0.34	0.3	0.3	Gm13787	chr2	processed_pseudogene	predicted gene 13787
ENSMUSG00000032446.15	5.85354096102099	0.460771369100893	0.916887440030462	0.502538642132108	0.615288677625146	1	0.03	0.11	0.1	0.03	0.06	0.1	Eomes	chr9	protein_coding	eomesodermin
ENSMUSG00000020844.7	332.152192063107	0.269820566335226	0.176837508204633	1.52581072349761	0.127057009307505	0.939452611335441	5.45	5.65	5.87	5.51	5.02	4.3	Nxn	chr11	protein_coding	nucleoredoxin
ENSMUSG00000030470.16	0.321517134538813	-1.82165	3.97037103855079	-0.458811	0.646370171348116	1	0	0	0	0	0.02	0.02	Csrp3	chr7	protein_coding	cysteine and glycine-rich protein 3
ENSMUSG00000112766.2	2.02925906009391	-1.02451	1.42278733841538	-0.720074	0.471479396091846	1	0.05	0.12	0.06	0.26	0.18	0.06	Gm40645	chr10	lncRNA	predicted gene, 40645
ENSMUSG00000107846.2	2.43666845899568	1.32523683431647	1.73828842144191	0.762380291998483	0.445833065193871	1	0.04	0	0.18	0.07	0.02	0	Gm43963	chr6	TEC	predicted gene, 43963
ENSMUSG00000086714.2	47.3900209668347	-0.579158	0.340739729852906	-1.69971	0.089186126549249	0.890326311385708	1.2	1.2	0.79	1.99	1.5	1.54	0610009E02Rik	chr2	lncRNA	RIKEN cDNA 0610009E02 gene
ENSMUSG00000112289.2	2.9450940219162	0.507924611747542	1.3908404121021	0.365192589550855	0.714967649553059	1	0.04	0.21	0.27	0.29	0.1	0	1110019B22Rik	chr10	lncRNA	RIKEN cDNA 1110019B22 gene
ENSMUSG00000082070.2	0.17873733190864	-0.969525	4.0804728567969	-0.237601	0.812190515251218	1	0	0	0	0.12	0	0	Gm1866	chrX	processed_pseudogene	predicted gene 1866
ENSMUSG00000035569.18	1371.19780724107	0.0986482870627851	0.215381270414939	0.458017017323447	0.646940215392889	0.999605094179621	5.17	3.35	4.42	4.55	3.48	4.71	Ankrd11	chr8	protein_coding	ankyrin repeat domain 11
ENSMUSG00000087530.3	1.36774733963176	0.718907214145036	1.74119223161378	0.412882162631023	0.679692950364652	1	0.01	0.03	0.03	0.04	0.02	0	Gm15533	chr7	lncRNA	predicted gene 15533
ENSMUSG00000097017.2	3.75019789963676	-0.150208	1.06332857644815	-0.141262	0.88766294722573	1	0.06	0.07	0.01	0.04	0.04	0.08	Gm26707	chr7	lncRNA	predicted gene, 26707
ENSMUSG00000106214.2	0.179969142059253	0.954028606943929	4.0804728567969	0.233803443969684	0.815137575771638	1	0	0	0.02	0	0	0	Gm43426	chr5	TEC	predicted gene 43426
ENSMUSG00000020526.13	134.694008981865	0.044941778152894	0.232959524909086	0.192916680141895	0.847024221550839	0.999605094179621	3.2	2.75	3.75	3.28	2.96	3.65	Znhit3	chr11	protein_coding	zinc finger, HIT type 3
ENSMUSG00000091931.6	120.000352887725	-0.192966	0.238417109785274	-0.809364	0.41830558682035	0.999605094179621	3.43	4.36	4.19	4.58	5.44	4.36	Gon7	chr12	protein_coding	GON7 subunit of KEOPS complex
ENSMUSG00000026725.18	4.47199204967879	-1.85475	1.15897699782124	-1.60034	0.109524207871737	1	0.03	0	0.02	0.07	0.1	0.03	Tnn	chr1	protein_coding	tenascin N
ENSMUSG00000098065.2	0.324978128330633	-1.83481	4.04063690726668	-0.454088	0.649765195713222	1	0	0	0	0	0.03	0	Gm5177	chr10	transcribed_processed_pseudogene	predicted pseudogene 5177
ENSMUSG00000067455.6	0.338997212432749	-0.00774322	3.93712880962172	-0.00196672	0.998430787004297	1	0	0	0.07	0	0	0.07	H4c11	chr13	protein_coding	H4 clustered histone 11
ENSMUSG00000040584.9	68.2257811719917	-0.298287	0.284327038928014	-1.0491	0.294132790710266	0.999605094179621	0.53	0.63	0.53	0.86	0.73	0.61	Abcb1a	chr5	protein_coding	ATP-binding cassette, sub-family B (MDR/TAP), member 1A
ENSMUSG00000070871.11	363.820394255679	-0.0106489	0.221373707041135	-0.0481038	0.961633478826346	0.999625017642878	4.88	4.71	6.29	6.82	4.5	5.55	Ccnyl1	chr1	protein_coding	cyclin Y-like 1
ENSMUSG00000018620.4	5.47597988916164	-0.642727	0.866715250747713	-0.741567	0.458349905923574	1	0.08	0.03	0.08	0.12	0.11	0.09	Mmp20	chr9	protein_coding	matrix metallopeptidase 20 (enamelysin)
ENSMUSG00000078630.9	20.7125378663239	0.311853888909726	0.533639953778919	0.58439006806249	0.558957907338989	0.999605094179621	0.55	0.41	0.25	0.26	0.5	0.27	Tomt	chr7	protein_coding	transmembrane O-methyltransferase
ENSMUSG00000071256.5	169.779539228154	-0.183521	0.219612629335974	-0.835656	0.403348224960724	0.999605094179621	2.71	3.34	2.92	3.25	4.12	3.32	Zfp213	chr17	protein_coding	zinc finger protein 213
ENSMUSG00000098839.3	0.149107131315209	0.954028606943929	4.0804728567969	0.233803443969684	0.815137575771638	1	0.73	0	0	0	0	0	Mir7054	chr7	miRNA	microRNA 7054
ENSMUSG00000025626.17	250.527433040796	-0.0257111	0.189870113353536	-0.135414	0.892284319317083	0.999605094179621	1.62	1.98	1.81	1.76	2.06	1.98	Phf6	chrX	protein_coding	PHD finger protein 6
ENSMUSG00000024423.7	626.937589327516	-0.0896639	0.145140000497432	-0.617775	0.536723497150411	0.999605094179621	5.83	5.82	6.29	6.87	6.27	6.95	Impact	chr18	protein_coding	impact, RWD domain protein
ENSMUSG00000117519.2	0.47818340468967	2.38559343251822	3.43460233793238	0.694576314169268	0.487320860169041	1	0.17	0	0.1	0	0	0	Gm41664	chr18	lncRNA	predicted gene, 41664
ENSMUSG00000059663.2	1.09077575169919	1.24383345686796	2.37251713600597	0.524267428037168	0.6000925483434	1	0.2	0.06	0	0	0.11	0	Samt2b	chrX	protein_coding	spermatogenesis associated multipass transmembrane protein 2b
ENSMUSG00000031506.12	80.966714902719	0.0773817239630793	0.307324540845201	0.25179155478526	0.801202185367931	0.999605094179621	0.55	0.71	0.81	0.54	0.86	0.65	Ptpn7	chr1	protein_coding	protein tyrosine phosphatase, non-receptor type 7
ENSMUSG00000049577.16	407.056419919531	0.115394719070433	0.288104480747785	0.400530803168773	0.688765600384236	0.999605094179621	6.58	3.75	7.94	7.21	5.18	5.42	Zfpm1	chr8	protein_coding	zinc finger protein, multitype 1
ENSMUSG00000109637.2	0.159028070373496	-0.969525	4.0804728567969	-0.237601	0.812190515251218	1	0	0	0	0	0	0.14	Gm31941	chr7	processed_pseudogene	predicted gene, 31941
ENSMUSG00000000411.8	0.477084211120488	-2.39015	3.99836066863241	-0.597781	0.549985839596806	1	0	0	0	0	0	0.12	Tssk3	chr4	protein_coding	testis-specific serine kinase 3
ENSMUSG00000028454.17	578.453597611611	-0.275689	0.148181081419428	-1.86049	0.0628168945823893	0.80721389134482	6.49	6.22	5.79	8.27	7.44	7.87	Pigo	chr4	protein_coding	phosphatidylinositol glycan anchor biosynthesis, class O
ENSMUSG00000026938.11	1.83081246665013	-0.807643	1.42298873887685	-0.567568	0.570328315942199	1	0.03	0.07	0.04	0.08	0.11	0.07	Fcna	chr2	protein_coding	ficolin A
ENSMUSG00000050164.12	72.5433759148075	-0.136066	0.364797794833998	-0.372989	0.709156584739891	0.999605094179621	2.07	1.06	1.64	1.32	1.77	2.43	Mchr1	chr15	protein_coding	melanin-concentrating hormone receptor 1
ENSMUSG00000085779.2	5.39426299126756	1.40669108083329	1.07883788153163	1.30389477873747	0.192269460744186	1	0.06	0.02	0.19	0.01	0.03	0.06	Atcayos	chr10	lncRNA	ataxia, cerebellar, Cayman type, opposite strand
ENSMUSG00000027163.14	707.992002274485	-0.143647	0.16207702135985	-0.886287	0.375462774865536	0.999605094179621	20.96	23.44	19.17	25.08	26.2	22.63	Commd9	chr2	protein_coding	COMM domain containing 9
ENSMUSG00000039096.11	227.973457847832	-0.020806	0.189847945037669	-0.109593	0.912732195852758	0.999625017642878	2.4	2.97	2.44	2.73	2.72	2.88	Rsad1	chr11	protein_coding	radical S-adenosyl methionine domain containing 1
ENSMUSG00000006356.11	1616.66676503438	0.350067712870776	0.217380271961869	1.61039320501072	0.107312043061994	0.916638673609765	41.18	33.01	56.43	37.9	35.43	34.61	Crip2	chr12	protein_coding	cysteine rich protein 2
ENSMUSG00000024601.10	1017.70530157813	-0.088924	0.176169758598842	-0.504763	0.613725407962239	0.999605094179621	12.55	16.69	15	15.57	18.2	15.68	Isoc1	chr18	protein_coding	isochorismatase domain containing 1
ENSMUSG00000070000.14	107.075442197779	0.129704393707004	0.308687030598661	0.420180897964706	0.674353308169182	0.999605094179621	1.27	0.89	1.63	1.44	0.92	1.29	Fcho1	chr8	protein_coding	FCH domain only 1
ENSMUSG00000031960.15	2418.28514944912	0.0844757469533613	0.170354544070843	0.495881970241026	0.619977687470938	0.999605094179621	12.89	15.79	11.93	13.96	14.29	12.05	Aars	chr8	protein_coding	alanyl-tRNA synthetase
ENSMUSG00000031842.16	995.901008666643	-0.254657	0.302999498943586	-0.840452	0.400654760181148	0.999605094179621	10.98	8.53	5.04	7.5	12.3	10.98	Pde4c	chr8	protein_coding	phosphodiesterase 4C, cAMP specific
ENSMUSG00000021190.15	17991.7332534722	-0.250837	0.165299862083082	-1.51747	0.129148208440925	0.943702004424326	378.72	398.42	293.67	452.59	420.54	468.37	Lgmn	chr12	protein_coding	legumain
ENSMUSG00000104459.2	9.46062613889674	-0.0595657	0.864061655903337	-0.0689369	0.945039838380534	0.999625017642878	0.1	0.29	0.05	0.14	0.27	0.06	Gm37824	chr2	TEC	predicted gene, 37824
ENSMUSG00000046573.8	351.304	-0.326191	0.171770292716922	-1.899	0.0575650722075605	0.782861649684366	6.83	8.49	7.31	9.99	10.1	9.76	Lyrm4	chr13	protein_coding	LYR motif containing 4
ENSMUSG00000020793.6	5.28687002451723	-0.695773	0.997955781106616	-0.697198	0.485678707994552	1	0.07	0.04	0.13	0.28	0.08	0.06	Galr2	chr11	protein_coding	galanin receptor 2
ENSMUSG00000082895.2	17.4554336827554	0.124245922636582	0.544455973009266	0.22820196452224	0.819489234263655	0.999605094179621	1.27	1.11	0.74	0.59	1.04	1.37	Rpsa-ps9	chr2	processed_pseudogene	ribosomal protein SA, pseudogene 9
ENSMUSG00000100281.2	0.17873733190864	-0.969525	4.0804728567969	-0.237601	0.812190515251218	1	0	0	0	0.06	0	0	4930422M22Rik	chr9	lncRNA	RIKEN cDNA 4930422M22 gene
ENSMUSG00000026788.14	452.794900495345	-0.127379	0.189137039138383	-0.673474	0.500646075199229	0.999605094179621	4.56	3.65	4.33	4.96	4.08	5.39	Zbtb43	chr2	protein_coding	zinc finger and BTB domain containing 43
ENSMUSG00000083044.2	12.4583087445788	0.175176956402249	0.563912435370882	0.310645670168696	0.756070003896455	0.999605094179621	0.67	0.66	0.65	0.75	0.56	0.55	Gm12416	chr4	processed_pseudogene	predicted gene 12416
ENSMUSG00000021898.17	0.338997212432749	-0.00774322	3.93712880962172	-0.00196672	0.998430787004297	1	0	0	0.02	0	0	0.02	Asb14	chr14	protein_coding	ankyrin repeat and SOCS box-containing 14
ENSMUSG00000097083.2	2.29905755819756	-0.954508	1.4950458007778	-0.638447	0.523182722081739	1	0.05	0.01	0	0.08	0.01	0.04	D930019O06Rik	chr1	lncRNA	RIKEN cDNA D930019O06
ENSMUSG00000028519.17	133.546453016116	-0.130005	0.305180483344716	-0.425993	0.670112724733738	0.999605094179621	0.94	0.85	0.65	1.07	0.59	1.16	Dab1	chr4	protein_coding	disabled 1
ENSMUSG00000038587.11	5153.49379281739	0.170277343600331	0.260820686909506	0.652852139981557	0.513851606025962	0.999605094179621	51.49	37.08	34.14	47.08	25.28	42.83	Akap12	chr10	protein_coding	A kinase (PRKA) anchor protein (gravin) 12
ENSMUSG00000104211.2	0.179969142059253	0.954028606943929	4.0804728567969	0.233803443969684	0.815137575771638	1	0	0	0	0	0	0	Gm37985	chr4	TEC	predicted gene, 37985
ENSMUSG00000045994.18	0.498025282806245	-0.849357	3.47122447962667	-0.244685	0.806700282125112	1	0	0	0.01	0	0	0.02	B3gat1	chr9	protein_coding	beta-1,3-glucuronyltransferase 1 (glucuronosyltransferase P)
ENSMUSG00000045268.14	173.987646112897	-0.174871	0.203121831551193	-0.860916	0.389284138028135	0.999605094179621	3.67	3.46	3.18	4.05	4.47	3.73	Zfp691	chr4	protein_coding	zinc finger protein 691
ENSMUSG00000042632.18	295.353382377292	0.0638206056036251	0.254191336769469	0.251073094837631	0.801757596978629	0.999605094179621	3.03	3.32	2.06	2.34	3.42	2.69	Pla2g6	chr15	protein_coding	phospholipase A2, group VI
ENSMUSG00000022978.12	219.958914358577	-0.28649	0.25744786794951	-1.11281	0.265791283106486	0.999605094179621	3.38	2.55	4.55	5.08	3.88	4.51	Mis18a	chr16	protein_coding	MIS18 kinetochore protein A
ENSMUSG00000036169.7	699.718936054397	-0.152887	0.364047131311657	-0.419966	0.674510242346793	0.999605094179621	9.89	24.73	21.77	21.19	30.62	13.96	Sostdc1	chr12	protein_coding	sclerostin domain containing 1
ENSMUSG00000081519.2	0.162489064165317	-0.969525	4.0804728567969	-0.237601	0.812190515251218	1	0	0	0	0	0.11	0	Gm13331	chr2	processed_pseudogene	predicted gene 13331
ENSMUSG00000075707.7	147.34749547403	1.09495696965844	0.432846654395195	2.52966485599477	0.0114171524493461	0.433516752484089	7.71	2.61	4.61	3.82	1.51	2.09	Dio3	chr12	protein_coding	deiodinase, iodothyronine type III
ENSMUSG00000074607.12	6.65766519470912	-0.131153	0.791025412238522	-0.165801	0.868313265753822	0.999605094179621	0.08	0.06	0.14	0.09	0.12	0.12	Tox2	chr2	protein_coding	TOX high mobility group box family member 2
ENSMUSG00000116858.2	317.27270267808	0.0111831978243625	0.205536740174334	0.0544097265280991	0.956608729686662	0.999625017642878	4.04	3	3.59	3.79	3.16	4.16	Gm49797	chr17	lncRNA	predicted gene, 49797
ENSMUSG00000038094.16	3.69548589551895	-1.05434	1.17779498766411	-0.895185	0.370688325850096	1	0	0.03	0.03	0.04	0.03	0.06	Atp13a4	chr16	protein_coding	ATPase type 13A4
ENSMUSG00000104068.2	0.70804471413487	1.54550400873876	2.68333718330538	0.575963400482897	0.564639920229145	1	0	0.01	0.03	0.01	0	0	Gm37199	chr3	TEC	predicted gene, 37199
ENSMUSG00000070304.13	22.5279863479666	-0.00697297	0.426867602473712	-0.0163352	0.986966975120884	0.999625017642878	0.24	0.23	0.26	0.25	0.24	0.28	Scn2b	chr9	protein_coding	sodium channel, voltage-gated, type II, beta
ENSMUSG00000036376.4	308.630532872492	-0.156423	0.180107244601346	-0.868501	0.385120349294904	0.999605094179621	3.36	2.89	3.67	3.83	3.78	4.02	Abt1	chr13	protein_coding	activator of basal transcription 1
ENSMUSG00000077450.14	3422.86095331137	-0.0439294	0.169286486477796	-0.259497	0.795251581559091	0.999605094179621	29.35	23.99	29.87	33.48	25.84	31.12	Rab11b	chr17	protein_coding	RAB11B, member RAS oncogene family
ENSMUSG00000027584.18	13.7716999275577	1.82990847452883	0.809860775875368	2.25953	0.0238501482332278	0.589109168033957	0.28	0.08	0.51	0.12	0.03	0.11	Oprl1	chr2	protein_coding	opioid receptor-like 1
ENSMUSG00000025171.3	602.413848756648	0.0201858959943337	0.191818692232303	0.10523424885979	0.916189934930818	0.999625017642878	20.89	14.78	18.72	19.66	16.87	20.01	Ubtd1	chr19	protein_coding	ubiquitin domain containing 1
ENSMUSG00000104799.2	0.318056140746992	-1.80789	4.04311460112681	-0.447153	0.654764493945829	1	0	0	0	0	0	0.07	Gm9361	chr3	processed_pseudogene	predicted gene 9361
ENSMUSG00000104514.2	0.149107131315209	0.954028606943929	4.0804728567969	0.233803443969684	0.815137575771638	1	0.07	0	0	0	0	0	Gm37164	chr3	processed_pseudogene	predicted gene, 37164
ENSMUSG00000074340.10	75.2811894574802	-0.0254669	0.358778688617016	-0.0709822	0.943411901540851	0.999625017642878	1.39	0.74	1.04	1.15	0.77	1.48	Ovgp1	chr3	protein_coding	oviductal glycoprotein 1
ENSMUSG00000109408.2	6.64243159919521	-0.598014	0.790503257560845	-0.756498	0.449350707707022	0.999605094179621	0.02	0.05	0.02	0.05	0.04	0.04	A930037H05Rik	chr11	lncRNA	RIKEN cDNA A930037H05 gene
ENSMUSG00000087652.2	0.329076273374462	1.84055282622302	3.94099261433853	0.467027727868997	0.640480040143215	1	0.07	0	0.08	0	0	0	Gm15918	chr14	lncRNA	predicted gene 15918
ENSMUSG00000081176.2	0.832112628720493	-1.89776	2.26404722542911	-0.838215	0.401910051966708	1	0	0.13	0	0.14	0.25	0.12	H3f3a-ps2	chr16	processed_pseudogene	H3.3 histone A, pseudogene 2
ENSMUSG00000061718.13	185.613918964206	-0.351951	0.3591233273049	-0.980028	0.327072508958169	0.999605094179621	1.61	3.13	3.7	3.42	5.21	2.66	Ppp1r1b	chr11	protein_coding	protein phosphatase 1, regulatory inhibitor subunit 1B
ENSMUSG00000030272.16	1297.27569776593	0.151047573750211	0.21039301052362	0.717930568958962	0.472800098267069	0.999605094179621	11.67	12.77	10.15	8.96	13.59	10.16	Camk1	chr6	protein_coding	calcium/calmodulin-dependent protein kinase I
ENSMUSG00000093798.3	30.8758508278997	0.28761327449881	0.386398547731397	0.744343570097326	0.456668648525154	0.999605094179621	0.88	0.96	0.81	0.63	0.92	0.73	Gm8355	chr10	processed_pseudogene	predicted pseudogene 8355
ENSMUSG00000079502.9	6.03476649278814	0.0333208519496842	0.851847421164229	0.0391159861752522	0.968797915598505	1	0.05	0.14	0.17	0.09	0.12	0.15	Cfap77	chr2	protein_coding	cilia and flagella associated protein 77
ENSMUSG00000116961.2	2.3365232879279	0.378421013316739	1.44441934075361	0.261988331670567	0.793330438066887	1	0.15	0	0.19	0.15	0.09	0.04	Gm49662	chr16	lncRNA	predicted gene, 49662
ENSMUSG00000062175.14	110.910034656614	0.220182319819353	0.25441417783523	0.865448308316971	0.386792776020686	0.999605094179621	1.62	1.36	1.73	1.75	1.24	1.28	Tgif2	chr2	protein_coding	TGFB-induced factor homeobox 2
ENSMUSG00000022106.15	582.781739487681	0.0354650754068075	0.165355810147931	0.214477346608382	0.830174830731058	0.999605094179621	3.02	3.54	2.85	3.06	3.35	3.25	Rcbtb2	chr14	protein_coding	regulator of chromosome condensation (RCC1) and BTB (POZ) domain containing protein 2
ENSMUSG00000022096.15	250.229793887559	0.0480461167347633	0.296869822106422	0.161842373852132	0.871429983383692	0.999605094179621	2.23	1.33	1.99	2.38	1.25	2.06	Hr	chr14	protein_coding	lysine demethylase and nuclear receptor corepressor
ENSMUSG00000034867.17	501.701673430946	-0.132561	0.151498192928749	-0.874998	0.381575173068473	0.999605094179621	4.16	4.06	3.74	4.46	4.69	4.65	Ankrd27	chr7	protein_coding	ankyrin repeat domain 27 (VPS9 domain)
ENSMUSG00000096129.3	0.159028070373496	-0.969525	4.0804728567969	-0.237601	0.812190515251218	1	0	0	0	0	0	0.11	Trav12d-2	chr14	TR_V_gene	T cell receptor alpha variable 12D-2
ENSMUSG00000106087.2	4.30442601292873	0.510989973767291	1.12116764943557	0.455765891947151	0.648558333542601	1	0.17	0.08	0.04	0.02	0.04	0.15	Gm43609	chr3	TEC	predicted gene 43609
ENSMUSG00000054604.8	1227.62086695124	0.00637315218616919	0.146112841288478	0.0436180155691201	0.965208891016371	0.999625017642878	12.87	13.01	15.31	14.43	14	14.73	Cggbp1	chr16	protein_coding	CGG triplet repeat binding protein 1
ENSMUSG00000078878.10	22.0352227765784	-0.0700691	0.528675588660056	-0.132537	0.894559457283094	0.999605094179621	0.31	0.41	0.59	0.37	0.73	0.32	Gm14305	chr2	protein_coding	predicted gene 14305
ENSMUSG00000039901.11	318.296624432974	0.114391840576862	0.177131338028063	0.645802385113465	0.51840734316542	0.999605094179621	3.95	3.48	4	3.39	3.76	3.95	Armh3	chr19	protein_coding	armadillo-like helical domain containing 3
ENSMUSG00000020826.10	18.4888453698281	-0.029182	0.567737247940201	-0.0514006	0.959006286232235	0.999625017642878	0.2	0.16	0.26	0.38	0.13	0.17	Nos2	chr11	protein_coding	nitric oxide synthase 2, inducible
ENSMUSG00000037904.15	163.193475266089	-0.279006	0.257321339307838	-1.08427	0.278243948923968	0.999605094179621	1.93	2.15	2.98	3.66	2.61	2.76	Ankrd9	chr12	protein_coding	ankyrin repeat domain 9
ENSMUSG00000054720.13	337.702031448298	0.530654857405801	0.246778219682775	2.15033100606666	0.0315290414896408	0.665240110038232	2.47	1.92	3.5	1.9	1.91	1.94	Lrrc8c	chr5	protein_coding	leucine rich repeat containing 8 family, member C
ENSMUSG00000060639.6	20.4840065152756	0.0128524160274669	0.532046898909414	0.0241565472025337	0.980727738315008	0.999625017642878	0.8	1.77	1.72	1.51	1.96	0.97	H4c9	chr13	protein_coding	H4 clustered histone 9
ENSMUSG00000110663.2	6.5455482721393	0.108262996490492	0.899172537493915	0.120402917100017	0.904163980702787	1	0.34	0.48	0.05	0.29	0.26	0.3	Gm39157	chr8	lncRNA	predicted gene, 39157
ENSMUSG00000062743.10	76.8022861756617	-0.274342	0.285309497725588	-0.96156	0.336270492809082	0.999605094179621	1.16	1.17	1.29	1.57	1.17	1.86	Zfp677	chr17	protein_coding	zinc finger protein 677
ENSMUSG00000106125.2	0.17873733190864	-0.969525	4.0804728567969	-0.237601	0.812190515251218	1	0	0	0	0.14	0	0	4930512P04Rik	chr3	lncRNA	RIKEN cDNA 4930512P04 gene
ENSMUSG00000039542.17	567.223611066425	0.49582193872563	0.194738013171152	2.54609734715667	0.0108934804982976	0.423111350865904	3.97	3.67	3.96	2.29	3.23	3.11	Ncam1	chr9	protein_coding	neural cell adhesion molecule 1
ENSMUSG00000050890.16	189.54421323664	-0.037112	0.197566609893281	-0.187845	0.850997773130232	0.999605094179621	1.53	1.84	1.51	1.81	1.62	1.83	Pdik1l	chr4	protein_coding	PDLIM1 interacting kinase 1 like
ENSMUSG00000028558.15	0.51059549418168	-0.929654	2.96643857196029	-0.313391	0.753983950176328	1	0	0.02	0	0.02	0.02	0	Calr4	chr4	protein_coding	calreticulin 4
ENSMUSG00000112673.2	0.662743530612769	-2.85912	2.62760917713642	-1.08811	0.276548024950311	1	0	0	0	0.13	0.22	0.11	Gm7413	chr10	processed_pseudogene	predicted gene 7413
ENSMUSG00000033961.17	108.161471354652	0.0178646384778978	0.243854566456233	0.0732593969328193	0.941599701395378	0.999625017642878	0.71	0.9	0.69	0.9	0.72	0.77	Zfp446	chr7	protein_coding	zinc finger protein 446
ENSMUSG00000024862.17	689.776509637637	0.304067756665656	0.183869980516439	1.65371071347055	0.0981863048082089	0.903175047972806	8.79	10.52	8.62	7.42	9.17	7.18	Klc2	chr19	protein_coding	kinesin light chain 2
ENSMUSG00000118456.2	1.53682274869941	0.276576104871751	1.87035919216685	0.147873256661108	0.882442794238181	1	0.26	0	0.47	0.49	0.15	0	Gm41381	chr15	lncRNA	predicted gene, 41381
ENSMUSG00000069895.5	876.111768464001	0.0665821324804924	0.193855302138527	0.343463045611792	0.731250137136803	0.999605094179621	6.27	5.45	6.3	6.72	4.68	6.76	Atxn1l	chr8	protein_coding	ataxin 1-like
ENSMUSG00000002968.10	1768.65986337825	-0.139504	0.162355049816896	-0.859255	0.390199602444818	0.999605094179621	12.48	9.72	11.18	13.47	11.67	13.62	Med25	chr7	protein_coding	mediator complex subunit 25
ENSMUSG00000004668.15	68.8854740698467	-0.543327	0.447909514614377	-1.21303	0.225118584104133	0.999605094179621	0.05	0.17	0.21	0.25	0.23	0.18	Abca13	chr11	protein_coding	ATP-binding cassette, sub-family A (ABC1), member 13
ENSMUSG00000036960.11	0.683684602298526	-1.49769	2.7008204851085	-0.554533	0.579213954648406	1	0	0	0.01	0.01	0.02	0	Clca2	chr3	protein_coding	chloride channel accessory 2
ENSMUSG00000036565.8	1447.32019227494	-0.119207	0.147041992214045	-0.810701	0.417537468179718	0.999605094179621	12.93	10.88	13.13	14.48	13.73	14.04	Ttyh3	chr5	protein_coding	tweety family member 3
ENSMUSG00000010663.6	1895.28751247658	-0.0592843	0.13584721687133	-0.436404	0.662543457126092	0.999605094179621	20.08	18.35	19.96	20.68	20.56	22.8	Fads1	chr19	protein_coding	fatty acid desaturase 1
ENSMUSG00000038067.3	18.4670913836522	0.411726613921889	0.590423985392237	0.69734059609446	0.48558966798095	0.999605094179621	1.27	0.44	0.54	0.57	0.43	0.79	Csf3	chr11	protein_coding	colony stimulating factor 3 (granulocyte)
ENSMUSG00000117416.2	0.66807348580721	1.49952259966753	2.72099842395447	0.551092785084473	0.581570071066568	1	0.03	0	0.06	0	0	0.03	Gm5064	chr18	processed_pseudogene	predicted gene 5064
ENSMUSG00000086920.2	1.17329707115322	-1.31062	2.28812905406612	-0.572792	0.566785400403307	1	0	0.21	0	0.23	0	0.31	Gm12207	chr11	lncRNA	predicted gene 12207
ENSMUSG00000014771.14	417.219666059208	-0.15999	0.182571652550837	-0.876312	0.380860544011863	0.999605094179621	7.99	8.24	6.88	8.07	8.89	10.2	Pdcd2	chr17	protein_coding	programmed cell death 2
ENSMUSG00000037280.13	190.073085754082	-0.0503871	0.375070348008846	-0.13434	0.893133379117006	0.999605094179621	2.04	1.3	3.95	3.17	2.15	2.65	Galnt6	chr15	protein_coding	polypeptide N-acetylgalactosaminyltransferase 6
ENSMUSG00000101102.2	0.311596195480525	-0.00774392	4.0557467315038	-0.00190937	0.998476544749311	1	0.1	0	0	0	0.11	0	Gm28609	chr1	lncRNA	predicted gene 28609
ENSMUSG00000027010.17	979.401839038705	-0.112053	0.135149714698974	-0.829103	0.407045903614074	0.999605094179621	6.43	6.75	6.23	7.54	7.51	7.03	Slc25a12	chr2	protein_coding	solute carrier family 25 (mitochondrial carrier, Aralar), member 12
ENSMUSG00000027861.14	1.78669492269185	0.138413709130773	1.80512647232542	0.0766781226982194	0.938879608849189	1	0.08	0	0.02	0.06	0.04	0	Casq2	chr3	protein_coding	calsequestrin 2
ENSMUSG00000039543.17	18.437184264491	-0.685195	0.500649629879435	-1.36861	0.171120939532655	0.974163002379649	0.18	0.16	0.17	0.22	0.25	0.38	Cfap70	chr14	protein_coding	cilia and flagella associated protein 70
ENSMUSG00000091479.2	326.006549524112	-0.431262	0.282508207562482	-1.52655	0.126873592121957	0.939452611335441	43.02	34.3	22.87	52.92	34.82	54.97	Gm17035	chr15	lncRNA	predicted gene 17035
ENSMUSG00000041544.12	2.72415627803869	1.16100581082545	1.25606315590175	0.92432120580111	0.355319105167541	1	0.02	0.03	0.06	0.02	0.01	0.02	Disp3	chr4	protein_coding	dispatched RND transporter family member 3
ENSMUSG00000086962.5	0.179969142059253	0.954028606943929	4.0804728567969	0.233803443969684	0.815137575771638	1	0	0	0.04	0	0	0	Gm12248	chr11	protein_coding	predicted gene 12248
ENSMUSG00000112300.2	65.7059666753375	-0.177732	0.319090083306873	-0.556995	0.577530838657727	0.999605094179621	2.07	1.4	2.57	2.66	2.21	2.33	Gm47976	chr10	TEC	predicted gene, 47976
ENSMUSG00000052131.8	41.2546829378188	0.185643897193553	0.373723686838634	0.496741051561204	0.619371669493007	0.999605094179621	1.82	1.33	2.04	1.22	1.55	2.02	Akr1b7	chr6	protein_coding	aldo-keto reductase family 1, member B7
ENSMUSG00000052951.6	23.8091176305086	1.05226220047972	0.492420274398162	2.13691891903883	0.0326045869311752	0.67256094453202	0.3	0.36	0.51	0.13	0.18	0.28	C130021I20Rik	chr2	lncRNA	Riken cDNA C130021I20 gene
ENSMUSG00000111817.2	1.1752499398383	-0.400712	2.04654410102899	-0.195799	0.84476713496334	1	0.17	0	0.41	0.22	0.57	0	Gm47154	chr9	processed_pseudogene	predicted gene, 47154
ENSMUSG00000046567.11	105.41221258578	-0.46012	0.289774039643876	-1.58786	0.112318614993974	0.921605982998541	0.65	0.95	0.54	1	0.91	1.19	4930430F08Rik	chr10	protein_coding	RIKEN cDNA 4930430F08 gene
ENSMUSG00000116227.2	94.9894698072317	0.0805928117006874	0.2777398520313	0.290173740323031	0.771683324541192	0.999605094179621	19.14	16.66	12.94	13.95	19.02	15.54	Gm49513	chr15	lncRNA	predicted gene, 49513
ENSMUSG00000027412.13	605.966332824296	-0.227029	0.200866797091198	-1.13025	0.258371572151152	0.999605094179621	8.65	6.68	7.53	10.81	7.51	9.92	Lpin3	chr2	protein_coding	lipin 3
ENSMUSG00000021539.10	1.85572528374385	0.317948479933356	1.59816259889053	0.198946265013385	0.842304778550596	1	0	0.22	0.12	0.06	0.06	0.17	Lect2	chr13	protein_coding	leukocyte cell-derived chemotaxin 2
ENSMUSG00000087679.3	1488.8718109772	0.099383903677971	0.155817785426326	0.63782130779263	0.523590007469172	0.999605094179621	31.03	34.19	28.69	28.3	33.4	30.46	Tmem250-ps	chr2	protein_coding	transmembrane protein 250, pseudogene
ENSMUSG00000024947.18	744.212002427958	-0.176332	0.182619046705106	-0.965572	0.334258461147719	0.999605094179621	9.85	10.06	7.67	11.93	11.27	9.64	Men1	chr19	protein_coding	multiple endocrine neoplasia 1
ENSMUSG00000041343.20	60.9967015484285	-0.157655	0.374310496363747	-0.421188	0.673617945419871	0.999605094179621	0.72	0.69	0.3	0.65	0.69	0.68	Ankrd42	chr7	protein_coding	ankyrin repeat domain 42
ENSMUSG00000045502.7	36.7887915722072	0.725061025501246	0.551470890214715	1.31477660628459	0.188584991829255	0.986070297656171	1.02	0.51	2.06	1.14	0.63	0.52	Hcar2	chr5	protein_coding	hydroxycarboxylic acid receptor 2
ENSMUSG00000025746.12	31.8940763241626	2.29658813137089	0.69285058033403	3.31469467812769	0.00091743271615565	0.101248892322053	1.44	1.63	0.22	0.36	0.23	0.13	Il6	chr5	protein_coding	interleukin 6
ENSMUSG00000068686.13	26.5763576393655	0.226051036440904	0.487650855977751	0.463550988724641	0.64296947566397	0.999605094179621	0.66	1.27	1.42	0.71	1.37	0.9	Cd59b	chr2	protein_coding	CD59b antigen
ENSMUSG00000117248.2	1.13733954187475	-1.25808	2.35619988472268	-0.533945	0.59337979262382	1	0	0.33	0	0	0.16	0.65	Gm29770	chr17	processed_pseudogene	predicted gene, 29770
ENSMUSG00000040557.15	400.228551377231	-0.00301894	0.204049909193149	-0.0147951	0.988195663157383	0.999625017642878	7.21	5.34	5.52	5.95	5.87	7.26	Mettl27	chr5	protein_coding	methyltransferase like 27
ENSMUSG00000009563.17	1161.18842946265	-0.0481693	0.141324162313802	-0.340842	0.733222172055432	0.999605094179621	18.98	20.35	17.34	20.08	20.59	21	Tor2a	chr2	protein_coding	torsin family 2, member A
ENSMUSG00000031617.17	335.112974716878	-0.588126	0.244068130550353	-2.40968	0.015966620732309	0.504580628276081	4.95	6.43	3.5	8.59	7.53	7.45	Tmem184c	chr8	protein_coding	transmembrane protein 184C
ENSMUSG00000012520.11	0.854268136472911	-3.2196	2.81371886941748	-1.14425	0.252519940356401	1	0	0	0	0.05	0	0.03	Phox2b	chr5	protein_coding	paired-like homeobox 2b
ENSMUSG00000012076.9	332.602436938247	-0.106097	0.227921646684747	-0.465496	0.641576468722484	0.999605094179621	4.15	5.9	3.99	6.18	4.46	5.29	Brms1l	chr12	protein_coding	breast cancer metastasis-suppressor 1-like
ENSMUSG00000079053.4	0.179969142059253	0.954028606943929	4.0804728567969	0.233803443969684	0.815137575771638	1	0	0	0.15	0	0	0	Gm14010	chr2	lncRNA	predicted gene 14010
ENSMUSG00000054146.9	75.512411779612	0.379135839797243	0.497283075880661	0.762414524415122	0.445812640252028	0.999605094179621	2.16	3.03	2.13	1.18	3.75	0.95	Krt15	chr11	protein_coding	keratin 15
ENSMUSG00000000579.15	224.57017259938	-0.158783	0.186700530564957	-0.850468	0.395065014144187	0.999605094179621	2.93	2.86	2.71	3.37	3.61	3.02	Dynlt1c	chr17	protein_coding	dynein light chain Tctex-type 1C
ENSMUSG00000045639.15	549.727468667586	-0.0453457	0.167788066894039	-0.270256	0.78696336970257	0.999605094179621	4.45	3.6	4.12	4.37	4.11	4.75	Zfp629	chr7	protein_coding	zinc finger protein 629
ENSMUSG00000020566.20	202.831134529686	-0.409218	0.218202719356201	-1.8754	0.0607376144702033	0.79817766640882	3.56	4.15	4.43	6.76	5.4	4.82	Atp6v1c2	chr12	protein_coding	ATPase, H+ transporting, lysosomal V1 subunit C2
ENSMUSG00000070047.15	2214.31380449818	-0.12426	0.145594383305357	-0.85347	0.393398967647552	0.999605094179621	6.69	7.62	6.18	7.88	7.45	8.19	Fat1	chr8	protein_coding	FAT atypical cadherin 1
ENSMUSG00000051154.12	1733.78882912176	-0.146442	0.145131552630377	-1.00903	0.312960299376471	0.999605094179621	37.35	37.41	32.16	40.38	43.83	40.32	Commd3	chr2	protein_coding	COMM domain containing 3
ENSMUSG00000045349.16	163.458953595439	0.035307864312632	0.308057557257991	0.114614504597472	0.908750682471222	0.999625017642878	2.62	1.65	2.42	2.55	1.47	2.87	Sh2d5	chr4	protein_coding	SH2 domain containing 5
ENSMUSG00000008540.12	4819.81666784863	0.0121999883874427	0.183522312755555	0.0664768670591715	0.946998174375167	0.999625017642878	117.66	143.82	102.61	111.73	135.36	132.4	Mgst1	chr6	protein_coding	microsomal glutathione S-transferase 1
ENSMUSG00000032872.17	871.052508112166	-0.123091	0.175394908121118	-0.701792	0.482809119125546	0.999605094179621	5.41	7.39	5.95	7.11	7.51	6.85	Cyb5r4	chr9	protein_coding	cytochrome b5 reductase 4
ENSMUSG00000041390.19	653.372351835733	-0.109239	0.179190207000345	-0.609626	0.542109304277344	0.999605094179621	3.88	3.88	5.05	4.78	4.55	5.22	Mdfic	chr6	protein_coding	MyoD family inhibitor domain containing
ENSMUSG00000115624.2	2.61493656221007	1.15732704487878	1.41927279726877	0.815436642698936	0.414822416932639	1	0.03	0.08	0.01	0	0.02	0.03	Gm49204	chr14	TEC	predicted gene, 49204
ENSMUSG00000074461.3	3.4473926531425	0.693458458505518	1.10438453936752	0.627913950065492	0.530060311922647	1	0.11	0.12	0.08	0.05	0.02	0.12	Gm10699	chr8	TEC	predicted gene 10699
ENSMUSG00000021040.16	739.86489410792	0.0512692606034848	0.223213477188723	0.229687119475037	0.818334904515686	0.999605094179621	9.66	14.37	12.72	10.46	14.89	11.87	Slirp	chr12	protein_coding	SRA stem-loop interacting RNA binding protein
ENSMUSG00000031750.16	3014.70504834446	0.267018588388527	0.216826912767995	1.23148268349067	0.218142389299251	0.999605094179621	103.31	81.67	69.36	77.6	58.56	86.7	Il34	chr8	protein_coding	interleukin 34
ENSMUSG00000094985.3	0.149107131315209	0.954028606943929	4.0804728567969	0.233803443969684	0.815137575771638	1	0.01	0	0	0	0	0	Topaz1	chr9	protein_coding	testis and ovary specific PAZ domain containing 1
ENSMUSG00000102745.2	0.159028070373496	-0.969525	4.0804728567969	-0.237601	0.812190515251218	1	0	0	0	0	0	0.02	Gm37600	chr1	TEC	predicted gene, 37600
ENSMUSG00000020374.17	3.62212419997397	0.271928266233423	1.44141860014251	0.188653224126939	0.850364614905999	1	0.15	0	0.02	0.05	0.01	0.09	Rasgef1c	chr11	protein_coding	RasGEF domain family, member 1C
ENSMUSG00000028072.7	16.9746046042891	-0.0134733	0.499937581360354	-0.02695	0.97849962676419	0.999625017642878	0.33	0.28	0.38	0.4	0.37	0.27	Ntrk1	chr3	protein_coding	neurotrophic tyrosine kinase, receptor, type 1
ENSMUSG00000094561.2	0.327844463223848	-0.00774349	3.98362528535647	-0.00194383	0.998449048585767	1	0.13	0	0	0.16	0	0	Ighv1-22	chr12	IG_V_gene	immunoglobulin heavy variable 1-22
ENSMUSG00000050359.8	365.592446888395	0.432699769024557	0.295086491623257	1.46634895634936	0.142553244593326	0.951458826037257	22.25	32.4	24.26	25.79	23.48	12.31	Sprr1a	chr3	protein_coding	small proline-rich protein 1A
ENSMUSG00000031365.14	243.59487755028	-0.198432	0.200012742795383	-0.992098	0.321149705720509	0.999605094179621	1.57	1.6	1.93	2.36	1.84	1.96	Zfp275	chrX	protein_coding	zinc finger protein 275
ENSMUSG00000023904.11	1098.27395651263	0.261253705457615	0.184081219453658	1.41923063217964	0.155831788142353	0.969383046810381	58.8	58.4	72.02	53	64.05	48.93	Hcfc1r1	chr17	protein_coding	host cell factor C1 regulator 1 (XPO1-dependent)
ENSMUSG00000110569.2	0.490333527389165	-0.929869	3.00128090551169	-0.309824	0.756694694079839	1	0.06	0	0	0.08	0.07	0	Gm18860	chr8	processed_pseudogene	predicted gene, 18860
ENSMUSG00000062949.14	275.663357908577	-0.219487	0.207003058078029	-1.06031	0.289003540113135	0.999605094179621	1.48	1.73	2.07	2.17	1.91	2.38	Atp11c	chrX	protein_coding	ATPase, class VI, type 11C
ENSMUSG00000062310.8	1.31785517224581	1.54145994345725	1.80938316218215	0.851925659349132	0.394255354230088	1	0.07	0.03	0.06	0.03	0.03	0	Glrp1	chr1	protein_coding	glutamine repeat protein 1
ENSMUSG00000031333.8	537.345768954588	-0.287251	0.217211603349581	-1.32245	0.186019324756033	0.982413856043066	3.49	5.38	3.54	5.12	5.63	5.18	Abcb7	chrX	protein_coding	ATP-binding cassette, sub-family B (MDR/TAP), member 7
ENSMUSG00000084862.2	3.13361	0.790624332184913	1.12652407845253	0.701826394399817	0.482787436212013	1	0.09	0.1	0.11	0.03	0.05	0.1	Gm16278	chr17	lncRNA	predicted gene 16278
ENSMUSG00000003033.16	1203.99197082624	-0.146214	0.175766458977811	-0.831864	0.405485496408442	0.999605094179621	17.83	21.44	15.09	22	20.95	20.37	Ap1m1	chr8	protein_coding	adaptor-related protein complex AP-1, mu subunit 1
ENSMUSG00000062040.15	82.9158915495993	-0.421219	0.275701468038763	-1.52781	0.126560257458384	0.939452611335441	0.83	0.96	0.75	1.1	1.42	1.05	Zfp27	chr7	protein_coding	zinc finger protein 27
ENSMUSG00000097413.3	10.8775414195587	-0.25378	0.725931935123662	-0.349592	0.726645289572138	0.999605094179621	0.21	0.52	0.16	0.21	0.55	0.36	A830052D11Rik	chr18	lncRNA	RIKEN cDNA A830052D11 gene
ENSMUSG00000074256.4	0.838019868729588	-3.19463	2.41802222112932	-1.32118	0.186442977877452	1	0	0	0	0.08	0.04	0.07	Gm10655	chr9	lncRNA	predicted gene 10655
ENSMUSG00000116090.2	3.71770136415011	-0.134222	1.12350994978778	-0.119467	0.904905318853308	1	0.38	0.44	0.09	0.1	0.44	0.52	Rpl19-ps6	chr15	processed_pseudogene	ribosomal protein L19, pseudogene 6
ENSMUSG00000078867.10	9.75101276726602	0.130751010533577	0.668405766612835	0.19561622155979	0.844910562608519	0.999605094179621	0.22	0.23	0.18	0.19	0.29	0.12	Gm14418	chr2	protein_coding	predicted gene 14418
ENSMUSG00000035152.15	3326.43895619337	0.243973961271038	0.121756826853269	2.00378054829775	0.0450935734044637	0.725803083716874	20.44	21.16	20.77	17.99	19.02	18.41	Ap2b1	chr11	protein_coding	adaptor-related protein complex 2, beta 1 subunit
ENSMUSG00000102063.2	0.508366310540473	0.946558572373084	2.97335625551071	0.318346841424994	0.750221856646617	1	0	0.15	0.15	0	0	0.14	Gm28706	chr1	lncRNA	predicted gene 28706
ENSMUSG00000033732.11	1544.83018287854	-0.139066	0.127018675712451	-1.09484	0.273584939023163	0.999605094179621	6.8	6.96	6.63	8.32	7.47	7.85	Sf3b3	chr8	protein_coding	splicing factor 3b, subunit 3
ENSMUSG00000048764.17	0.169369098107724	0.954028606943929	4.0804728567969	0.233803443969684	0.815137575771638	1	0	0.01	0	0	0	0	Tmprss11f	chr5	protein_coding	transmembrane protease, serine 11f
ENSMUSG00000025086.14	318.368509987412	-0.0445956	0.222200509959894	-0.2007	0.840933252348862	0.999605094179621	3.13	3.21	2.13	2.92	2.85	3.44	Trub1	chr19	protein_coding	TruB pseudouridine (psi) synthase family member 1
ENSMUSG00000058050.6	4.69502591080047	0.00128749984130389	0.923556935408766	0.00139406656150987	0.998887696174119	1	0.27	0.73	0.44	0.59	0.52	0.41	Gm9234	chr7	processed_pseudogene	predicted pseudogene 9234
ENSMUSG00000015759.12	1277.13015376131	-0.111065	0.164421141762121	-0.675494	0.499362007738041	0.999605094179621	35.45	43.93	35.2	40.02	45.51	44.57	Cnih1	chr14	protein_coding	cornichon family AMPA receptor auxiliary protein 1
ENSMUSG00000022951.17	1395.01358330665	0.0712885381827107	0.296143372050193	0.240723058190302	0.80976976655016	0.999605094179621	22.75	33.48	13.96	24.75	26.21	19.3	Rcan1	chr16	protein_coding	regulator of calcineurin 1
ENSMUSG00000021278.8	1238.18250152232	-0.105244	0.256609719229396	-0.410134	0.681707682012596	0.999605094179621	39.73	37.29	20.95	36.12	41.87	32.88	Amn	chr12	protein_coding	amnionless
ENSMUSG00000109307.2	0.162489064165317	-0.969525	4.0804728567969	-0.237601	0.812190515251218	1	0	0	0	0	0.06	0	Gm44700	chr7	lncRNA	predicted gene 44700
ENSMUSG00002075075.1	1.4868041816776	0.32085716972204	1.54409376172464	0.207796428996427	0.835387921006288	1	0.73	0.42	0.89	0.47	0.41	0.82	ENSMUSG00002075075	chr11	miRNA	--
ENSMUSG00000097537.3	18.288819366769	-0.297976	0.491887589604719	-0.60578	0.544660943791336	0.999605094179621	0.24	0.29	0.17	0.26	0.3	0.34	2610020C07Rik	chr16	lncRNA	RIKEN cDNA 2610020C07 gene
ENSMUSG00000082260.4	1.33924712911035	-1.57676	1.91325	-0.824129	0.40986638544699	1	0	0.3	0	0.33	0.29	0.29	Gm7429	chrX	processed_pseudogene	predicted pseudogene 7429
ENSMUSG00000072952.8	0.695240066099416	-2.91945	3.05345944550359	-0.956111	0.339016217976814	1	0	0	0	0.04	0	0.01	Gm5878	chr6	lncRNA	predicted gene 5878
ENSMUSG00000115009.2	28.8126153750505	0.128870594798007	0.648988604294205	0.198571429367635	0.842598004583207	0.999605094179621	0.35	1.11	0.15	0.45	0.67	0.43	G930009F23Rik	chr15	lncRNA	RIKEN cDNA G930009F23 gene
ENSMUSG00000058006.13	173.270575395079	0.188172801783378	0.267150171911882	0.704370880380515	0.481201835519445	0.999605094179621	0.38	0.55	0.35	0.36	0.48	0.34	Mdn1	chr4	protein_coding	midasin AAA ATPase 1
ENSMUSG00000085566.2	58.6438202776066	-0.157792	0.406429552937064	-0.38824	0.697838380518094	0.999605094179621	0.39	0.73	0.28	0.44	0.66	0.53	A730017L22Rik	chr2	lncRNA	RIKEN cDNA A730017L22 gene
ENSMUSG00000116716.2	10.3295647169865	0.0575004082141994	0.727515129748848	0.079036718087292	0.93700341759032	0.999625017642878	0.71	0.96	0.62	0.25	1.24	0.8	Gm49643	chr16	lncRNA	predicted gene, 49643
ENSMUSG00000003531.16	965.430377432063	0.142422285799085	0.193051139403759	0.737743823936799	0.460670135902901	0.999605094179621	16.88	18.47	16.04	13.67	19.67	15.55	Dgcr6	chr16	protein_coding	DiGeorge syndrome critical region gene 6
ENSMUSG00000095040.3	68.4681926329941	0.692024921285779	0.644909665739893	1.07305713970317	0.283245479744238	0.999605094179621	8.39	1.48	4.83	5.67	0.94	3.09	1700001J03Rik	chr5	protein_coding	RIKEN cDNA 1700001J03 gene
ENSMUSG00002075890.1	4.68695602034869	-0.638594	0.987748064515876	-0.646515	0.517945650750622	1	0.98	1.87	1.18	2.52	3.33	0.73	ENSMUSG00002075890	chr11	miRNA	--
ENSMUSG00000080774.2	0.318476229422932	1.80055892059213	3.98363953576412	0.451988415223606	0.651277328179747	1	0.06	0.07	0	0	0	0	Gm9143	chrX	processed_pseudogene	predicted gene 9143
ENSMUSG00000104077.2	4.94940523671942	0.412917713006604	0.947332393610917	0.435874161795206	0.662928032700734	1	0.88	1.21	1.28	0.23	1.2	1.19	Gm37027	chr1	lncRNA	predicted gene, 37027
ENSMUSG00000057895.12	93.6047269176922	0.137493699019092	0.240195579281228	0.572423936487649	0.567034803317788	0.999605094179621	2.22	2.22	2.53	2.26	2.04	2.38	Zfp105	chr9	protein_coding	zinc finger protein 105
ENSMUSG00000023267.11	0.494347226438357	-0.874717	3.48228211771877	-0.251191	0.801666633066866	1	0	0.02	0	0	0.05	0	Gabrr2	chr4	protein_coding	gamma-aminobutyric acid (GABA) C receptor, subunit rho 2
ENSMUSG00000087198.5	0.338738196215448	1.87829904961565	4.03552587549318	0.465440962978859	0.641615705408495	1	0	0.14	0	0	0	0	Tmem274	chr4	protein_coding	transmembrame protein 274
ENSMUSG00000087008.5	1.57388568849262	0.335656099740596	1.86801814108647	0.179685674543489	0.857399340450335	1	0	0.1	0.17	0.18	0	0.05	Gm5530	chr1	processed_pseudogene	predicted gene 5530
ENSMUSG00000103723.2	1.36454536205724	0.0180635847157632	1.93331314579062	0.00934333103516768	0.992545208885248	1	0.22	0	0.8	0.56	0	0.49	Gm37095	chr1	processed_pseudogene	predicted gene, 37095
ENSMUSG00000083502.2	0.358706473967893	-0.00774278	3.86028579284748	-0.00200575	0.998399641039873	1	0	0	0.12	0.13	0	0	Gm14861	chrX	processed_pseudogene	predicted gene 14861
ENSMUSG00000078672.3	0.162489064165317	-0.969525	4.0804728567969	-0.237601	0.812190515251218	1	0	0	0	0	0.05	0	Mup20	chr4	protein_coding	major urinary protein 20
ENSMUSG00000026604.18	1055.48814097109	0.304194006823304	0.256914025145906	1.1840303644402	0.236401043263742	0.999605094179621	4.07	3.47	5.62	4.06	2.67	4.52	Ptpn14	chr1	protein_coding	protein tyrosine phosphatase, non-receptor type 14
ENSMUSG00000109251.2	2.78667474135889	-0.857331	1.22586333048115	-0.699369	0.484321188856205	1	0.05	0.06	0.06	0.03	0.18	0.12	E230032D23Rik	chr7	lncRNA	RIKEN cDNA E230032D23 gene
ENSMUSG00000052794.14	115.89356180612	0.0663720664199548	0.22923679093167	0.289534965788885	0.772172026302917	0.999605094179621	1.8	2.06	2.18	2.05	2.18	1.84	1700030K09Rik	chr8	protein_coding	RIKEN cDNA 1700030K09 gene
ENSMUSG00000024286.9	1621.81849639835	-0.0967026	0.143161000965914	-0.675482	0.499369776475789	0.999605094179621	12.09	12.87	13.97	15.25	13.28	15.31	Ccny	chr18	protein_coding	cyclin Y
ENSMUSG00000107296.2	1.34803807809661	0.750125816343072	1.63326024066231	0.459281257002183	0.646032205516845	1	0.14	0.33	0.35	0.19	0.16	0.16	Gm43500	chr5	lncRNA	predicted gene 43500
ENSMUSG00000033849.4	7.06393668956684	1.32723804631524	0.957173245039203	1.38662259229873	0.165556875563073	0.970260213646918	0.01	0.03	0.12	0.02	0.02	0.02	B3galt2	chr1	protein_coding	UDP-Gal:betaGlcNAc beta 1,3-galactosyltransferase, polypeptide 2
ENSMUSG00000116875.2	12.1247394310992	0.108584569430122	0.603495412150829	0.179926089318777	0.857210593122762	0.999605094179621	0.7	0.43	0.84	0.72	0.47	0.73	Morf4l1-ps1	chr16	processed_pseudogene	mortality factor 4 like 1, pseudogene 1
ENSMUSG00000000823.17	987.258096625605	-0.25966	0.163198313771442	-1.59107	0.11159367758533	0.921058513573519	7.01	5.84	7.12	9.31	7.65	8.24	Zfp512b	chr2	protein_coding	zinc finger protein 512B
ENSMUSG00000036611.6	200.744599714643	-0.001742	0.368090836214778	-0.00473254	0.996223992907645	0.999625017642878	3.38	1.97	4.99	4.06	2.29	4.57	Eepd1	chr9	protein_coding	endonuclease/exonuclease/phosphatase family domain containing 1
ENSMUSG00000029207.17	646.965719403132	0.0276894677948916	0.153424577257942	0.180476089879258	0.856778823693977	0.999605094179621	3.09	2.8	3.12	3.22	3.24	2.85	Apbb2	chr5	protein_coding	amyloid beta (A4) precursor protein-binding, family B, member 2
ENSMUSG00002076809.1	2.63633579989307	-1.57273	1.28862533821898	-1.22047	0.222286059319702	1	0.13	0.3	0.16	0.34	0.91	0.6	7SK	chr15	misc_RNA	--
ENSMUSG00000048185.6	0.318056140746992	-1.80789	4.04311460112681	-0.447153	0.654764493945829	1	0	0	0	0	0	0.24	Gm7075	chr10	protein_coding	predicted gene 7075
ENSMUSG00000099389.2	0.149107131315209	0.954028606943929	4.0804728567969	0.233803443969684	0.815137575771638	1	0.13	0	0	0	0	0	Gm29603	chr9	processed_pseudogene	predicted gene 29603
ENSMUSG00000081613.2	0.159028070373496	-0.969525	4.0804728567969	-0.237601	0.812190515251218	1	0	0	0	0	0	0.07	Gm12109	chr11	processed_pseudogene	predicted gene 12109
ENSMUSG00000092399.2	0.359938284118506	1.95482571233294	4.02897851354679	0.485191396717594	0.627540584232731	1	0	0	0.11	0	0	0	4930556N13Rik	chr11	lncRNA	RIKEN cDNA 4930556N13 gene
ENSMUSG00000086940.2	0.17873733190864	-0.969525	4.0804728567969	-0.237601	0.812190515251218	1	0	0	0	0.09	0	0	Gm12746	chr4	lncRNA	predicted gene 12746
ENSMUSG00000038155.12	56.1305228353104	0.44248410857215	0.489542512528039	0.903872691846772	0.366062910916999	0.999605094179621	2.95	3.7	2.15	1.09	4.03	1.64	Gstp2	chr19	protein_coding	glutathione S-transferase, pi 2
ENSMUSG00000097145.6	13.0592511829687	-0.476636	0.681944386445134	-0.698937	0.484591473990007	0.999605094179621	0.31	0.17	0.12	0.23	0.48	0.16	9230114K14Rik	chr5	lncRNA	RIKEN cDNA 9230114K14 gene
ENSMUSG00000050721.10	577.158030372377	0.2149163775094	0.221549209454068	0.970061586042157	0.332015795154558	0.999605094179621	5.23	5.34	6.35	6.38	5.16	3.83	Plekho2	chr9	protein_coding	pleckstrin homology domain containing, family O member 2
ENSMUSG00000104936.2	0.508107294323172	2.46441542383407	3.99301652895231	0.617181373020935	0.537115100465832	1	0	0.07	0	0	0	0	2610011E03Rik	chr5	TEC	RIKEN cDNA 2610011E03 gene
ENSMUSG00000021794.17	7368.90200989833	0.0068629156207836	0.129763146402922	0.0528880179852748	0.9578211312981	0.999625017642878	90.32	87.96	87.27	100.75	83.96	93.77	Glud1	chr14	protein_coding	glutamate dehydrogenase 1
ENSMUSG00000068015.9	383.708936834091	0.213697842946719	0.254071669911296	0.841092763397535	0.400295968850988	0.999605094179621	2.55	2.12	3.39	2.72	1.81	2.8	Lrch1	chr14	protein_coding	leucine-rich repeats and calponin homology (CH) domain containing 1
ENSMUSG00000028470.11	983.759886485563	0.0463084339437995	0.194867802190058	0.237640253666094	0.812160126794038	0.999605094179621	34.62	36.79	26.84	30.45	38.36	31.23	Hint2	chr4	protein_coding	histidine triad nucleotide binding protein 2
ENSMUSG00000035206.11	569.769473403762	-0.145168	0.155643999738233	-0.932691	0.350979332428521	0.999605094179621	5.27	6.27	5.87	7.11	6.78	6.38	Sppl2b	chr10	protein_coding	signal peptide peptidase like 2B
ENSMUSG00000108294.2	0.162489064165317	-0.969525	4.0804728567969	-0.237601	0.812190515251218	1	0	0	0	0	0.27	0	Gm44429	chr6	processed_pseudogene	predicted gene, 44429
ENSMUSG00000068921.15	1168.89804350933	0.00447491359913086	0.1558373485352	0.0287152832180026	0.977091667148951	0.999625017642878	10.34	8.83	8.16	9.84	9.25	9.6	Dap3	chr3	protein_coding	death associated protein 3
ENSMUSG00000027642.16	3602.64102598379	-0.0365103	0.12879202454426	-0.283483	0.776806888147669	0.999605094179621	40.93	40.85	39.76	43.63	46.38	41.16	Rpn2	chr2	protein_coding	ribophorin II
ENSMUSG00000020513.16	37.3060675366661	-0.238941	0.549633781589415	-0.434727	0.663760301274847	0.999605094179621	0.3	1.42	0.79	1.03	1.38	0.68	Tubd1	chr11	protein_coding	tubulin, delta 1
ENSMUSG00000081898.2	0.656836290603674	-1.45856	3.19145137726435	-0.457022	0.647654984373837	1	0	0.06	0	0	0.17	0	Gm5754	chrX	processed_pseudogene	predicted gene 5754
ENSMUSG00000079593.12	2.0188934528024	0.519518269528227	1.37891379560598	0.376759062954996	0.706352665680582	1	0.03	0.11	0.12	0.04	0.07	0.07	4933416I08Rik	chrX	protein_coding	RIKEN cDNA 4933416I08 gene
ENSMUSG00000020923.18	2519.33163976904	-0.005974	0.129658407959123	-0.0460749	0.963250530983368	0.999625017642878	20.41	18.05	19.61	20.9	19.89	20.62	Ubtf	chr11	protein_coding	upstream binding transcription factor, RNA polymerase I
ENSMUSG00000022012.10	28.0040315260255	0.551730852471663	0.432015774068642	1.27710811870494	0.201564078979375	0.992179237423261	0.14	0.25	0.25	0.16	0.15	0.14	Enox1	chr14	protein_coding	ecto-NOX disulfide-thiol exchanger 1
ENSMUSG00000079242.3	59.8058235965288	-0.389248	0.331048536429947	-1.1758	0.239673229390102	0.999605094179621	2.7	1.53	1.87	3.03	2.39	3.05	C730034F03Rik	chr15	lncRNA	RIKEN cDNA C730034F03 gene
ENSMUSG00000085442.2	13.9277733789159	-0.0593297	0.56033926330307	-0.105882	0.915676143883083	0.999625017642878	2.03	1.11	1.29	1.49	1.53	1.85	Gm3362	chr15	processed_pseudogene	predicted pseudogene 3362
ENSMUSG00000038064.8	0.649361597762661	-1.4895	2.44011717827571	-0.61042	0.541583571747688	1	0.05	0	0	0.06	0.05	0.05	Cldn22	chr8	protein_coding	claudin 22
ENSMUSG00000103722.2	0.324978128330633	-1.83481	4.04063690726668	-0.454088	0.649765195713222	1	0	0	0	0	0.03	0	2700078F05Rik	chr1	TEC	RIKEN cDNA 2700078F05 gene
ENSMUSG00000103343.2	0.341226396073957	-1.89528	3.89397371279231	-0.486721	0.626455915626192	1	0	0	0	0.03	0.03	0	Gm37052	chr1	TEC	predicted gene, 37052
ENSMUSG00000108591.2	119.609783050578	0.21735414731367	0.259280497521568	0.838297324292929	0.401863738284066	0.999605094179621	4.58	3.1	4.78	4.08	3.4	3.83	Particl	chr6	TEC	promoter of Mat2a antisense radiation induced circulating long non-coding RNA
ENSMUSG00000027712.14	4788.44028174794	0.24012448528124	0.185830097354122	1.29217219761584	0.19629751761148	0.989856491424703	157.4	169.9	114.52	125.69	133.82	134.06	Anxa5	chr3	protein_coding	annexin A5
ENSMUSG00000082877.2	0.169369098107724	0.954028606943929	4.0804728567969	0.233803443969684	0.815137575771638	1	0	0.19	0	0	0	0	Gm13009	chr4	processed_pseudogene	predicted gene 13009
ENSMUSG00000039523.17	610.714084218444	-0.160675	0.178446433403405	-0.900409	0.367902816772671	0.999605094179621	5.98	5.62	4.93	7.52	5.62	6.35	Cep104	chr4	protein_coding	centrosomal protein 104
ENSMUSG00000030433.16	1.31452679503542	0.065141862729334	1.99449235429254	0.0326608736248781	0.973945025556768	1	0.01	0.02	0.03	0	0	0.06	Sbk2	chr7	protein_coding	SH3-binding domain kinase family, member 2
ENSMUSG00000081394.2	0.338738196215448	1.87829904961565	4.03552587549318	0.465440962978859	0.641615705408495	1	0	0.22	0	0	0	0	Gm13215	chr4	processed_pseudogene	predicted gene 13215
ENSMUSG00000025726.12	51.1774171008573	0.212326122461841	0.494397180632531	0.429464670874926	0.667585098962465	0.999605094179621	0.85	1.08	0.89	0.47	1.57	0.5	Slc28a1	chr7	protein_coding	solute carrier family 28 (sodium-coupled nucleoside transporter), member 1
ENSMUSG00000084863.2	0.179969142059253	0.954028606943929	4.0804728567969	0.233803443969684	0.815137575771638	1	0	0	0.09	0	0	0	Gm12523	chr3	lncRNA	predicted gene 12523
ENSMUSG00000018569.13	2069.79352269586	0.751179469185663	0.238751008991207	3.14628814495745	0.00165357008762101	0.153672389192668	56.68	52.09	92.98	45.5	40.51	40.25	Cldn7	chr11	protein_coding	claudin 7
ENSMUSG00000097412.3	93.0663861477947	-0.233981	0.312479524080725	-0.748789	0.453984582656551	0.999605094179621	1.44	2.25	1.19	2.07	2.27	1.7	1810014B01Rik	chr10	transcribed_unprocessed_pseudogene	RIKEN cDNA 1810014B01 gene
ENSMUSG00000082234.2	0.162489064165317	-0.969525	4.0804728567969	-0.237601	0.812190515251218	1	0	0	0	0	0.13	0	Gm16221	chr10	processed_pseudogene	predicted gene 16221
ENSMUSG00000029910.15	166.670063685884	-0.334306	0.208318417906837	-1.60478	0.108541498295328	0.918442397573951	0.81	0.98	0.88	1.26	1.03	1.24	Mad2l1	chr6	protein_coding	MAD2 mitotic arrest deficient-like 1
ENSMUSG00000118181.2	676.317527960491	0.0892724889519962	0.166884845812361	0.534934664183773	0.59269503726148	0.999605094179621	50.44	48.6	62.11	52.41	52.33	54.64	Gm53015	chr19	lncRNA	predicted gene, 53015
ENSMUSG00000112154.2	0.17873733190864	-0.969525	4.0804728567969	-0.237601	0.812190515251218	1	0	0	0	0.16	0	0	Gm48777	chr12	processed_pseudogene	predicted gene, 48777
ENSMUSG00000031556.7	1185.5666669127	-0.245485	0.13295256931152	-1.84641	0.064832307594959	0.81364482590394	29.94	30.64	30.55	41.03	36.2	36.58	Tm2d2	chr8	protein_coding	TM2 domain containing 2
ENSMUSG00000024827.11	1455.95906762413	-0.796321	0.180171726941506	-4.41979	9.8797190257815e-06	0.00461629871479641	7.66	9.21	9.58	14.34	18.52	15.41	Gldc	chr19	protein_coding	glycine decarboxylase
ENSMUSG00000109925.2	2.81598038106428	-0.63629	1.43153307470616	-0.444481	0.656694682382438	1	0.67	0.31	0	1.22	0.15	0.3	Gm45315	chr7	processed_pseudogene	predicted gene 45315
ENSMUSG00000040918.13	230.581889302855	-0.159504	0.207080179054173	-0.770251	0.441151103829521	0.999605094179621	3.09	2.9	2.6	3.27	3.89	2.93	Slc19a2	chr1	protein_coding	solute carrier family 19 (thiamine transporter), member 2
ENSMUSG00000078143.4	8.02435538885432	-0.661981	0.812624136284208	-0.814621	0.415289165229733	0.999605094179621	0.22	0.19	0.17	0.14	0.59	0.22	Gm17344	chr8	lncRNA	predicted gene, 17344
ENSMUSG00000066510.6	1.53614364380617	-0.338032	1.57082915942642	-0.215193	0.829616506237151	1	0.02	0.02	0.04	0.07	0.02	0.02	Ankdd1a	chr9	protein_coding	ankyrin repeat and death domain containing 1A
ENSMUSG00000114491.2	0.162489064165317	-0.969525	4.0804728567969	-0.237601	0.812190515251218	1	0	0	0	0	0.02	0	A230103O09Rik	chr13	lncRNA	RIKEN cDNA A230103O09 gene
ENSMUSG00000104399.2	18.1135439980837	-0.202679	0.500490504317919	-0.404961	0.685505873272929	0.999605094179621	1.54	0.92	1.69	1.98	1.5	1.57	Gm37963	chr9	lncRNA	predicted gene, 37963
ENSMUSG00000030711.17	899.525950046364	0.14406278222239	0.328378101081689	0.438710077644771	0.660871623997716	0.999605094179621	25.47	18.77	50.59	27.04	30.12	33.12	Sult1a1	chr7	protein_coding	sulfotransferase family 1A, phenol-preferring, member 1
ENSMUSG00000028360.11	0.149107131315209	0.954028606943929	4.0804728567969	0.233803443969684	0.815137575771638	1	0.01	0	0	0	0	0	Slc44a5	chr3	protein_coding	solute carrier family 44, member 5
ENSMUSG00000035649.18	685.090342743909	0.0299906201772084	0.153052358920145	0.195950068256419	0.844649248015571	0.999605094179621	3.66	3.88	3.36	3.71	3.49	4.04	Zcchc7	chr4	protein_coding	zinc finger, CCHC domain containing 7
ENSMUSG00000036814.14	445.832596978237	-0.768813	0.300783327959802	-2.55604	0.0105871816234106	0.4190281931468	4.63	5.36	2.23	7.5	7.78	6.64	Slc6a20a	chr9	protein_coding	solute carrier family 6 (neurotransmitter transporter), member 20A
ENSMUSG00000108103.2	0.698935496551255	1.57575155249312	3.14658455512509	0.500781569631293	0.616524857888464	1	0	0	0.25	0	0	0.08	Gm44081	chr6	lncRNA	predicted gene, 44081
ENSMUSG00000063172.14	167.342420812976	0.0528225999731801	0.200966536170666	0.262842764669645	0.792671772612556	0.999605094179621	4.32	4.03	4.1	4.36	3.72	4.57	Hspb11	chr4	protein_coding	heat shock protein family B (small), member 11
ENSMUSG00000045438.13	596.117180895147	0.0211237137034392	0.188685997261239	0.11195167638324	0.910861722272243	0.999625017642878	7.34	9.71	7.22	7.94	9.15	8.05	Cox19	chr5	protein_coding	cytochrome c oxidase assembly protein 19
ENSMUSG00000090330.3	272.178930161223	0.0104665979023151	0.186019648426205	0.0562660879690205	0.955129833899586	0.999625017642878	9.38	7.61	9.22	9.18	8.54	9.69	9130221H12Rik	chr7	lncRNA	RIKEN cDNA 9130221H12 gene
ENSMUSG00000051723.8	2.43809277126133	0.989434567896672	1.46300482724204	0.676303009718625	0.498848282271722	1	0.48	0.68	0.14	0.15	0	0.54	Rpl31-ps13	chr13	processed_pseudogene	ribosomal protein L31, pseudogene 13
ENSMUSG00000041225.17	488.470035970376	-0.233097	0.162016655052841	-1.43872	0.150229096424136	0.961058064484329	2.61	2.74	3.13	3.73	3.27	3.49	Arhgap12	chr18	protein_coding	Rho GTPase activating protein 12
ENSMUSG00000087013.8	15.5219517638131	0.609855334035264	0.617734786846043	0.987244602410998	0.323522741062387	0.999605094179621	0.33	0.56	0.21	0.22	0.38	0.16	2610027K06Rik	chr11	lncRNA	RIKEN cDNA 2610027K06 gene
ENSMUSG00000030282.15	730.673925997239	0.0255258709604408	0.173833564886822	0.146840864576757	0.883257629005204	0.999605094179621	8.04	8.72	6.91	9.3	7.84	7.38	Cmas	chr6	protein_coding	cytidine monophospho-N-acetylneuraminic acid synthetase
ENSMUSG00000050685.6	0.338738196215448	1.87829904961565	4.03552587549318	0.465440962978859	0.641615705408495	1	0	0.08	0	0	0	0	Ccdc54	chr16	protein_coding	coiled-coil domain containing 54
ENSMUSG00000025423.17	629.898360752223	-0.277306	0.173733052102736	-1.59616	0.110453156429342	0.91886473332897	7.95	7.57	8.52	11.62	8.56	10.53	Pias2	chr18	protein_coding	protein inhibitor of activated STAT 2
ENSMUSG00000039662.17	1266.36339326472	0.125626212603936	0.127441365741142	0.985756954763857	0.32425239337959	0.999605094179621	12.43	12.52	12.89	11.97	12.23	12.29	Icmt	chr4	protein_coding	isoprenylcysteine carboxyl methyltransferase
ENSMUSG00000005981.12	1573.41607097753	0.144687650543483	0.216948156098694	0.666922702388222	0.504821508854443	0.999605094179621	36.23	37.16	23.81	29.25	34.97	28.25	Trap1	chr16	protein_coding	TNF receptor-associated protein 1
ENSMUSG00000018924.7	1.78459835563207	-0.274847	1.59746525272317	-0.172052	0.863396691825982	1	0.05	0	0.04	0.02	0.02	0.08	Alox15	chr11	protein_coding	arachidonate 15-lipoxygenase
ENSMUSG00000102621.2	0.358706473967893	-0.00774278	3.86028579284748	-0.00200575	0.998399641039873	1	0	0	0.03	0.03	0	0	Gm37674	chr1	TEC	predicted gene, 37674
ENSMUSG00000110543.2	0.149107131315209	0.954028606943929	4.0804728567969	0.233803443969684	0.815137575771638	1	0.05	0	0	0	0	0	Umpk-ps	chr8	processed_pseudogene	uridine monophosphate kinase, pseudogene
ENSMUSG00000010110.18	1685.41428314973	-0.0359164	0.173062558199779	-0.207534	0.83559288490809	0.999605094179621	14.92	12.21	16.23	16.31	13.82	16.72	Stx5a	chr19	protein_coding	syntaxin 5A
ENSMUSG00000034212.15	12.8568142926225	-0.170948	0.598920530240034	-0.285427	0.775317173184832	0.999605094179621	0.09	0.1	0.19	0.13	0.14	0.18	Ankmy1	chr1	protein_coding	ankyrin repeat and MYND domain containing 1
ENSMUSG00000049291.7	0.329076273374462	1.84055282622302	3.94099261433853	0.467027727868997	0.640480040143215	1	0.04	0	0.04	0	0	0	Prss38	chr11	protein_coding	protease, serine 38
ENSMUSG00000027076.11	409.256085926336	0.0796891089670448	0.24219392466478	0.329030173144691	0.742132881764511	0.999605094179621	24.82	33.75	19.58	24.01	29.79	23.91	Timm10	chr2	protein_coding	translocase of inner mitochondrial membrane 10
ENSMUSG00000060962.13	15.9745984517496	1.48851	0.899583125227415	1.65466172209233	0.0979931357374421	0.903175047972806	0.12	0.19	1.32	0.26	0.09	0.25	Dmkn	chr7	protein_coding	dermokine
ENSMUSG00000085379.2	12.4158298010115	-0.495889	0.719541039946485	-0.689175	0.490713381326291	0.999605094179621	0.1	0.31	0.09	0.16	0.37	0.19	2310058D17Rik	chr11	lncRNA	RIKEN cDNA 2310058D17 gene
ENSMUSG00000073802.6	196.927648551336	0.614754708858544	0.301262818417192	2.04059270270527	0.0412913281167442	0.714287736262308	8.63	5.82	11.48	6.91	4.4	6.56	Cdkn2b	chr4	protein_coding	cyclin dependent kinase inhibitor 2B
ENSMUSG00000035237.8	35.9553740668539	0.36819343828212	0.46607767255261	0.789983000613613	0.429537696164086	0.999605094179621	1.34	2.38	0.85	1.38	1.44	0.91	Lcat	chr8	protein_coding	lecithin cholesterol acyltransferase
ENSMUSG00000029634.16	914.037557626571	-0.456355	0.14410141602025	-3.1669	0.00154072741223324	0.148094718863859	9.08	10.35	9.59	15.1	13.13	13.69	Rnf6	chr5	protein_coding	ring finger protein (C3H2C3 type) 6
ENSMUSG00000027341.11	393.868941533793	0.0577943718898256	0.201084414067701	0.287413483326298	0.773795738334278	0.999605094179621	5.74	6.92	5.97	5.1	6.71	6.97	Tmem230	chr2	protein_coding	transmembrane protein 230
ENSMUSG00000118652.2	0.159028070373496	-0.969525	4.0804728567969	-0.237601	0.812190515251218	1	0	0	0	0	0	0.14	RP23-43L14.2	chr13	lncRNA	--
ENSMUSG00000062007.14	21.3386845336213	0.0506409856756038	0.639293456150364	0.0792139903645328	0.93686241685924	0.999625017642878	0.25	0.4	1.16	0.86	0.53	0.44	Hsh2d	chr8	protein_coding	hematopoietic SH2 domain containing
ENSMUSG00000108447.2	0.809362462069469	0.589449996582911	2.29457401886435	0.256888638909389	0.797264741184965	1	0.02	0.04	0	0	0.02	0.02	Gm44567	chr7	TEC	predicted gene 44567
ENSMUSG00000031398.14	55.4332172731383	0.402314817513723	0.371581191487155	1.0827103920507	0.278936989899233	0.999605094179621	0.35	0.54	0.32	0.21	0.39	0.35	Plxna3	chrX	protein_coding	plexin A3
ENSMUSG00000064310.11	10.1796704437539	-0.292635	0.694953688660324	-0.421085	0.673693026042757	0.999605094179621	0.18	0.23	0.1	0.15	0.34	0.17	Zpld1	chr16	protein_coding	zona pellucida like domain containing 1
ENSMUSG00000076867.3	0.162489064165317	-0.969525	4.0804728567969	-0.237601	0.812190515251218	1	0	0	0	0	0.11	0	Trdv4	chr14	TR_V_gene	T cell receptor delta variable 4
ENSMUSG00000085626.2	0.816921600905118	3.1547919727319	2.43105306955255	1.29771	0.194388406835481	1	0.14	0.16	0.08	0	0	0	Gm12898	chr4	lncRNA	predicted gene 12898
ENSMUSG00000083854.4	0.477504299796428	0.844464737457227	3.01791463415468	0.279817304273672	0.779617674933119	1	0.13	0.15	0	0	0	0.14	Dnajc19-ps	chr7	processed_pseudogene	DnaJ heat shock protein family (Hsp40) member C19, pseudogene
ENSMUSG00000055991.16	296.560445684301	0.128341115317535	0.223216511835441	0.574962462508821	0.565316684245874	0.999605094179621	4.26	2.96	4.17	4.28	3.22	3.49	Zkscan5	chr5	protein_coding	zinc finger with KRAB and SCAN domains 5
ENSMUSG00000003541.7	1873.16017694964	0.447833778050277	0.182351127617343	2.45588707841742	0.0140537310306604	0.475605124661738	85.57	84.99	118.74	75.24	72.25	75.78	Ier3	chr17	protein_coding	immediate early response 3
ENSMUSG00000076607.2	0.500254466447452	-2.45159	2.89185347015155	-0.847759	0.396572188304965	1	0	0	0	1.52	1.34	1.33	Igkj4	chr6	IG_J_gene	immunoglobulin kappa joining 4
ENSMUSG00000005220.11	11.3145848009325	1.05372370791124	0.672399443134891	1.5671097272159	0.117089045922691	0.92947373358451	0.07	0.18	0.18	0.08	0.08	0.07	Corin	chr5	protein_coding	corin, serine peptidase
ENSMUSG00000052688.13	258.663914507719	-0.0182513	0.20808648791651	-0.0877103	0.930106895520358	0.999625017642878	2.27	3.15	3	3.24	3.03	2.69	Rab7b	chr1	protein_coding	RAB7B, member RAS oncogene family
ENSMUSG00000004040.17	4451.90280733451	0.0295326184619627	0.153889636793088	0.19190777935015	0.847814443666975	0.999605094179621	22.87	24.23	24.37	27.22	20.61	25.96	Stat3	chr11	protein_coding	signal transducer and activator of transcription 3
ENSMUSG00000085696.9	60.7868110610054	-0.151675	0.318711337410587	-0.475901	0.634145184960444	0.999605094179621	1.04	0.75	1.23	1.28	0.97	1.28	Hoxaas3	chr6	lncRNA	Hoxa cluster antisense RNA 3
ENSMUSG00000014195.17	2306.88225060117	0.00604450423175392	0.14178436970632	0.0426316683868186	0.965995150708829	0.999625017642878	14.39	13.01	12.69	13.97	12.95	15.13	Dnajc7	chr11	protein_coding	DnaJ heat shock protein family (Hsp40) member C7
ENSMUSG00000045886.8	7.3258152316352	-0.407036	0.795695775060433	-0.511548	0.608967730207608	0.999605094179621	0.4	1.01	0.29	0.93	0.63	0.81	Gm9803	chr10	protein_coding	predicted gene 9803
ENSMUSG00000110376.2	0.331858162273041	-0.00774339	3.96662426511299	-0.00195214	0.998442421126736	1	0	0.51	0	0	0.51	0	Gm45688	chr7	unprocessed_pseudogene	predicted gene 45688
ENSMUSG00000078289.3	0.17873733190864	-0.969525	4.0804728567969	-0.237601	0.812190515251218	1	0	0	0	0.14	0	0	Gm10923	chr15	processed_pseudogene	predicted gene 10923
ENSMUSG00000019893.14	9.30487005359512	0.217336408018899	0.830674705113671	0.261638408730838	0.793600229308366	0.999605094179621	0.02	0.06	0.12	0.04	0.04	0.09	Ros1	chr10	protein_coding	Ros1 proto-oncogene
ENSMUSG00000097788.3	3.99671026676241	0.48383595884399	0.983808111350252	0.49179911535791	0.622861361977626	1	0.32	0.22	0.46	0.25	0.29	0.21	Gm16596	chr12	lncRNA	predicted gene, 16596
ENSMUSG00000028820.14	3058.76950754489	-0.272926	0.163101581076766	-1.67335	0.0942589078818924	0.898816125412772	27.88	31.34	29.2	42.76	31.13	38.73	Sfpq	chr4	protein_coding	splicing factor proline/glutamine rich (polypyrimidine tract binding protein associated)
ENSMUSG00000112366.2	140.455084690378	-0.244863	0.28936686168619	-0.846202	0.397440258781095	0.999605094179621	1.24	1.51	0.86	1.2	1.8	1.48	C730027H18Rik	chr10	lncRNA	RIKEN cDNA C730027H18 gene
ENSMUSG00000092131.2	1.17711890124093	2.50137450556965	2.31405845543879	1.08094698286061	0.279720697716743	1	0.09	0	0.21	0	0	0.05	BC050972	chr9	lncRNA	cDNA sequence BC050972
ENSMUSG00000035951.3	2.15300870608219	-0.683361	1.3224040814229	-0.516757	0.60532612964129	1	0.13	0.07	0.16	0.17	0.29	0.14	Ascl3	chr7	protein_coding	achaete-scute family bHLH transcription factor 3
ENSMUSG00000048327.7	36.3257981132074	0.302340856844971	0.473564385912664	0.638436643123603	0.523189484259661	0.999605094179621	0.29	0.82	0.83	0.65	0.57	0.44	Ckap2l	chr2	protein_coding	cytoskeleton associated protein 2-like
ENSMUSG00000024065.9	606.751410466617	-0.0347786	0.204723760634334	-0.16988	0.865104195038699	0.999605094179621	4.92	3.53	5.37	5.15	5.16	4.61	Ehd3	chr17	protein_coding	EH-domain containing 3
ENSMUSG00000076514.4	5.23129335793165	-1.72936	1.07879030821591	-1.60306	0.108921578444659	1	0	0.28	0.75	1.12	1.55	0.84	Igkv17-121	chr6	IG_V_gene	immunoglobulin kappa variable 17-121
ENSMUSG00000082481.2	0.159028070373496	-0.969525	4.0804728567969	-0.237601	0.812190515251218	1	0	0	0	0	0	0.13	Rps12-ps19	chr11	processed_pseudogene	ribosomal protein S12, pseudogene 19
ENSMUSG00000066952.12	56.1846438968613	0.440849258940663	0.316184233403535	1.39427970267582	0.163233157751689	0.970260213646918	0.68	0.45	0.52	0.38	0.45	0.45	Myo1h	chr5	protein_coding	myosin 1H
ENSMUSG00000083618.2	6.04055524713339	-0.388794	0.861240776921408	-0.451435	0.651676107694531	1	0.43	0.28	0.37	0.24	0.42	0.83	Gm11771	chr11	unprocessed_pseudogene	predicted gene 11771
ENSMUSG00000071649.7	1554.76266463712	0.29230266786775	0.138865764636169	2.10492966811214	0.0352974307148617	0.684393884023186	34.48	33.08	32.55	26.89	30.55	28.56	B3gat3	chr19	protein_coding	beta-1,3-glucuronyltransferase 3 (glucuronosyltransferase I)
ENSMUSG00000116494.2	3.49533923266182	-0.710951	1.13449545036032	-0.626667	0.530877249191183	1	0.12	0.09	0.15	0.26	0.05	0.32	Gm49449	chr15	TEC	predicted gene, 49449
ENSMUSG00000085240.2	0.17873733190864	-0.969525	4.0804728567969	-0.237601	0.812190515251218	1	0	0	0	0.08	0	0	Gm12119	chr11	lncRNA	predicted gene 12119
ENSMUSG00000020212.15	124.371717031361	-0.600885	0.25936233497191	-2.31678	0.02051582207685	0.562963528800479	1.27	1.4	0.97	1.74	1.73	2.32	Mdm1	chr10	protein_coding	transformed mouse 3T3 cell double minute 1
ENSMUSG00000022895.17	2066.1604303183	0.115699556294476	0.143760982562654	0.80480499111817	0.42093222102783	0.999605094179621	18.47	17.45	20.35	19.62	16.64	18.45	Ets2	chr16	protein_coding	E26 avian leukemia oncogene 2, 3' domain
ENSMUSG00000051228.6	2.91014799704591	-1.40848	1.29146250338039	-1.09061	0.275446527831018	1	0.03	0.02	0	0.02	0.05	0.06	Nyx	chrX	protein_coding	nyctalopin
ENSMUSG00000081228.2	11.0512188751872	0.0074614605314356	0.638325557031738	0.0116891145109902	0.990673648387669	0.999625017642878	1.07	1.99	1.94	1.72	2.28	1.21	Gm16089	chr5	processed_pseudogene	predicted gene 16089
ENSMUSG00000026921.21	1247.14972888059	0.431588156897542	0.139508881678271	3.0936249485022	0.00197727272418855	0.167978305523109	18.98	19.56	22.01	16.3	15.54	15.42	Egfl7	chr2	protein_coding	EGF-like domain 7
ENSMUSG00000081683.6	1.1687480409306	1.29528324921308	1.86833878231466	0.693280716256592	0.488133402323435	1	0.03	0.02	0.03	0.02	0.02	0	Fzd10	chr5	protein_coding	frizzled class receptor 10
ENSMUSG00000040688.17	923.235428417514	0.186867990741658	0.135761330800436	1.37644489516936	0.168683936597633	0.973394785304232	9.08	8.4	8.69	8.48	7.89	7.83	Tbl3	chr17	protein_coding	transducin (beta)-like 3
ENSMUSG00000033249.11	41.6769258680975	-0.233422	0.424862428763233	-0.549405	0.582727437801001	0.999605094179621	1.08	0.68	1.55	1.75	1.4	0.95	Hsf4	chr8	protein_coding	heat shock transcription factor 4
ENSMUSG00000105740.2	0.963824128136401	-0.158966	2.44379146801939	-0.0650488	0.94813517438374	1	0.06	0	0	0.05	0	0.02	Gm42685	chr5	TEC	predicted gene 42685
ENSMUSG00000114120.2	0.169369098107724	0.954028606943929	4.0804728567969	0.233803443969684	0.815137575771638	1	0	0.09	0	0	0	0	Gm4120	chr12	unprocessed_pseudogene	predicted gene 4120
ENSMUSG00000024442.7	922.235483091311	0.0977332036901378	0.158185935384659	0.617837505290725	0.536682457823036	0.999605094179621	6.69	6.74	6.12	6.93	5.51	6.82	Dele1	chr18	protein_coding	DAP3 binding cell death enhancer 1
ENSMUSG00000028492.14	0.162489064165317	-0.969525	4.0804728567969	-0.237601	0.812190515251218	1	0	0	0	0	0.02	0	Saxo1	chr4	protein_coding	stabilizer of axonemal microtubules 1
ENSMUSG00000004451.15	2034.34214720724	0.138597384598744	0.156346277710591	0.886477034364053	0.375360524188719	0.999605094179621	21.61	23.85	20	20.55	23	19.01	Ralb	chr1	protein_coding	v-ral simian leukemia viral oncogene B
ENSMUSG00000030768.13	101.560043484356	-0.158208	0.23515013660446	-0.672794	0.501078340402492	0.999605094179621	0.91	0.84	1.03	1.11	1.03	1.13	Disp1	chr1	protein_coding	dispatched RND transporter family member 1
ENSMUSG00000090206.9	4.11752643060164	-0.316754	1.12211	-0.282284	0.777725991987782	1	0.06	0.23	0.07	0.04	0.26	0.16	Tepp	chr8	protein_coding	testis, prostate and placenta expressed
ENSMUSG00000114547.2	11.5092253922326	0.476507523280765	0.592069191230969	0.80481729219867	0.420925121450406	0.999605094179621	0.6	0.5	0.41	0.39	0.38	0.38	Gm3226	chr13	processed_pseudogene	predicted gene 3226
ENSMUSG00000020473.14	4303.75376719492	-0.429322	0.154181574939915	-2.78452	0.00536070165807811	0.28786790806001	51.83	41.94	43	70.65	60.8	62.66	Aebp1	chr11	protein_coding	AE binding protein 1
ENSMUSG00000035851.15	1084.91928409673	-0.00126089	0.212854959537987	-0.00592372	0.995273584473185	0.999625017642878	4.08	3.37	4.57	4.21	3.34	5.14	Ythdc1	chr5	protein_coding	YTH domain containing 1
ENSMUSG00000108801.2	2.14364047228127	-0.21344	1.32265167781271	-0.161372	0.87180007629357	1	0.08	0.09	0.09	0.05	0.17	0.09	Gm39090	chr7	lncRNA	predicted gene, 39090
ENSMUSG00000036461.17	874.590999093039	-0.180466	0.24265052001205	-0.743729	0.45704037686838	0.999605094179621	5.17	5.43	7.82	8.98	5.5	7.55	Elf1	chr14	protein_coding	E74-like factor 1
ENSMUSG00000044502.17	1350.37042191672	-0.0818694	0.139357850430611	-0.587476	0.556883984307044	0.999605094179621	40.36	41.42	39.02	46.73	46.94	40.92	Bod1	chr11	protein_coding	biorientation of chromosomes in cell division 1
ENSMUSG00000006642.4	57.6771867512765	-0.412461	0.417839309011274	-0.987128	0.323579825965398	0.999605094179621	0.64	0.28	0.9	0.84	0.88	0.82	Tcf23	chr5	protein_coding	transcription factor 23
ENSMUSG00000095258.3	1.21585831941797	1.29450441232122	2.05220934001315	0.630785752253188	0.528180620559334	1	0.01	0.01	0.04	0.03	0	0	Gm2163	chr4	transcribed_unprocessed_pseudogene	predicted gene 2163
ENSMUSG00000025735.14	141.507755096486	-0.0322958	0.275449976920725	-0.117247	0.90666404224316	0.999625017642878	4.59	4.69	3	3.83	5.39	4	Rhbdl1	chr17	protein_coding	rhomboid like 1
ENSMUSG00000058427.11	122.877221972487	0.0422659318845066	0.263559567765114	0.160365765670758	0.872592955603434	0.999605094179621	2.85	3.09	3.19	3.84	3.26	2.25	Cxcl2	chr5	protein_coding	chemokine (C-X-C motif) ligand 2
ENSMUSG00000020848.8	33.7928449284215	0.602541924320266	0.605036731194948	0.995876602615919	0.319310104840755	0.999605094179621	0.35	0.18	0.89	0.42	0.18	0.38	Doc2b	chr11	protein_coding	double C2, beta
ENSMUSG00000044081.8	2.81959136552148	-0.188496	1.14390748303915	-0.164783	0.869114848263371	1	0.03	0.04	0.03	0.04	0.05	0.02	Zfp85os	chr13	lncRNA	zinc finger protein 85, opposite strand
ENSMUSG00000046093.10	254.135353856151	0.646932464715214	0.207064447801916	3.12430487987049	0.00178225682951181	0.159017470099039	3.49	2.74	2.56	2.13	1.79	2.01	Hpcal4	chr4	protein_coding	hippocalcin-like 4
ENSMUSG00000036291.7	424.88802050662	-0.209774	0.189433363335574	-1.10738	0.268130226901951	0.999605094179621	1.66	2.09	1.49	2.14	2.19	2.04	Ap5m1	chr14	protein_coding	adaptor-related protein complex 5, mu 1 subunit
ENSMUSG00000002428.13	400.722654906583	-0.135194	0.181458045704803	-0.745044	0.456245362629158	0.999605094179621	3.2	2.97	3.58	3.62	3.39	4.26	Hltf	chr3	protein_coding	helicase-like transcription factor
ENSMUSG00000119776.1	1.03053464260699	2.2664714138768	2.39044643223309	0.94813729490668	0.343059564186166	1	0	0.81	0.57	0	0.27	0	U2	chr11	snRNA	--
ENSMUSG00000028857.17	914.261096535892	-0.131483	0.162915751771251	-0.807062	0.419630864202511	0.999605094179621	21.99	19.83	24.12	26.13	22.49	27.47	Tmem222	chr4	protein_coding	transmembrane protein 222
ENSMUSG00000019892.14	5.50196353838871	-0.889612	0.976531473585462	-0.910992	0.362299607328164	1	0.05	0.02	0.03	0.02	0.09	0.06	Lrriq1	chr10	protein_coding	leucine-rich repeats and IQ motif containing 1
ENSMUSG00000089876.4	515.904909119487	-0.0606456	0.188159955451945	-0.322309	0.747218901236628	0.999605094179621	13.56	15	10.99	14.91	15.52	12.99	Tmem102	chr11	protein_coding	transmembrane protein 102
ENSMUSG00000037110.21	455.864977362683	0.145142893269607	0.157989894958818	0.918684662126271	0.358260534624624	0.999605094179621	1.23	1.31	1.31	1.22	1.12	1.33	Ralgapa2	chr2	protein_coding	Ral GTPase activating protein, alpha subunit 2 (catalytic)
ENSMUSG00000021703.10	618.043198679599	-0.00291736	0.25125475634485	-0.0116112	0.990735825254953	0.999625017642878	5.14	3.4	5.45	5.8	3.66	5.34	Serinc5	chr13	protein_coding	serine incorporator 5
ENSMUSG00000030230.16	0.500254466447452	-2.45159	2.89185347015155	-0.847759	0.396572188304965	1	0	0	0	0.02	0.02	0.02	Plcz1	chr6	protein_coding	phospholipase C, zeta 1
ENSMUSG00000086356.2	0.318056140746992	-1.80789	4.04311460112681	-0.447153	0.654764493945829	1	0	0	0	0	0	0.09	Gm13441	chr2	lncRNA	predicted gene 13441
ENSMUSG00000087456.2	0.503715460239273	-2.46054	3.38123242071894	-0.727706	0.466793809755378	1	0	0	0	0.08	0.13	0	Gm16322	chr9	lncRNA	predicted gene 16322
ENSMUSG00000069170.15	14.5156659337557	0.442441761846184	0.528620930060099	0.836973598067489	0.40260740872384	0.999605094179621	0.04	0.04	0.03	0.03	0.03	0.02	Adgrv1	chr13	protein_coding	adhesion G protein-coupled receptor V1
ENSMUSG00000048232.13	306.535579872512	-0.251147	0.205366900842941	-1.22292	0.221360990155295	0.999605094179621	3.54	2.51	2.97	3.99	3.97	3.37	Fbxo10	chr4	protein_coding	F-box protein 10
ENSMUSG00000070520.5	384.556974673118	0.0506161456098899	0.165946909543613	0.30501409004298	0.760355421044674	0.999605094179621	3.58	3.04	3.33	3.26	3.34	3.52	Nsmce3	chr7	protein_coding	NSE3 homolog, SMC5-SMC6 complex component
ENSMUSG00000085097.2	0.17873733190864	-0.969525	4.0804728567969	-0.237601	0.812190515251218	1	0	0	0	0.08	0	0	Gm13049	chr4	lncRNA	predicted gene 13049
ENSMUSG00000081865.2	0.308135201688704	-0.00774401	4.07183578916637	-0.00190185	0.998482545585434	1	0.05	0	0	0	0	0.06	Gm15484	chr5	processed_pseudogene	predicted gene 15484
ENSMUSG00000022664.12	393.513251178133	-0.342147	0.172086680135054	-1.98823	0.0467866930635383	0.727478569090365	1.94	2.33	2.21	3.21	2.74	2.7	Slc35a5	chr16	protein_coding	solute carrier family 35, member A5
ENSMUSG00000055320.19	1795.62217832858	-0.0975927	0.139764797360764	-0.698263	0.485012429100301	0.999605094179621	6.5	6.7	6.15	7.85	6.51	7.45	Tead1	chr7	protein_coding	TEA domain family member 1
ENSMUSG00000038602.8	18.7864269099793	0.079365813130049	0.650350159005265	0.122035509688261	0.902870895768686	0.999625017642878	0.14	0.29	0.17	0.06	0.31	0.22	Slc35f1	chr10	protein_coding	solute carrier family 35, member F1
ENSMUSG00000076556.4	1.86390366103538	-1.39969	1.59768727198543	-0.876073	0.380990527870752	1	0	0.29	0.15	0.49	0.58	0.14	Igkv4-57	chr6	IG_V_gene	immunoglobulin kappa variable 4-57
ENSMUSG00000090038.8	0.17873733190864	-0.969525	4.0804728567969	-0.237601	0.812190515251218	1	0	0	0	0.04	0	0	Gm16573	chr14	lncRNA	predicted gene 16573
ENSMUSG00000031925.18	271.184306833449	0.290732407402206	0.266784046445812	1.08976684054179	0.275815864214295	0.999605094179621	1.92	1.76	3.17	2.11	1.7	2.08	Maml2	chr9	protein_coding	mastermind like transcriptional coactivator 2
ENSMUSG00000039092.10	6.93531588753493	-0.0436169	0.830492918113188	-0.0525193	0.95811491617984	0.999625017642878	0.06	0.07	0.23	0.14	0.13	0.12	Sptlc3	chr2	protein_coding	serine palmitoyltransferase, long chain base subunit 3
ENSMUSG00000048450.11	15.6756050938077	0.240904413835313	0.555350962416782	0.433787694878465	0.664442618038729	0.999605094179621	0.26	0.2	0.37	0.26	0.31	0.16	Msx1	chr5	protein_coding	msh homeobox 1
ENSMUSG00000024778.14	325.519897180128	0.286755012883564	0.282869080948546	1.01373756340561	0.31070799496181	0.999605094179621	9.42	5.42	11.41	6.91	7.27	8.47	Fas	chr19	protein_coding	Fas (TNF receptor superfamily member 6)
ENSMUSG00000083816.4	13.1154213310424	0.377206917714437	0.596393138706317	0.632480310777328	0.527073070212981	0.999605094179621	0.51	0.58	1.03	0.71	0.43	0.57	Gm13033	chr4	processed_pseudogene	predicted gene 13033
ENSMUSG00000020805.15	3.6622615458401	-1.39432	1.26179941533226	-1.10502	0.269150220007655	1	0.01	0.03	0.02	0.04	0.12	0.01	Slc13a5	chr11	protein_coding	solute carrier family 13 (sodium-dependent citrate transporter), member 5
ENSMUSG00000030987.6	982.644869465644	-0.0718488	0.350157103597407	-0.20519	0.837423552055144	0.999605094179621	5.8	2.33	5.84	6.1	3.42	5.99	Stim1	chr7	protein_coding	stromal interaction molecule 1
ENSMUSG00000118653.2	18.2812784961037	-0.390986	0.488338392381857	-0.800645	0.423337335633243	0.999605094179621	0.86	0.78	0.77	1.41	0.83	1.13	RP23-180C14.7	chr9	protein_coding	--
ENSMUSG00000020362.14	1378.36093674239	-0.0502014	0.159328675631506	-0.315081	0.752700234000001	0.999605094179621	10	9.64	11.38	11.74	9.84	12.25	Cnot6	chr11	protein_coding	CCR4-NOT transcription complex, subunit 6
ENSMUSG00000034472.14	102.290500540912	-0.559266	0.30521039357079	-1.8324	0.0668924479118488	0.816908714128616	1.54	1.36	1.03	2.61	1.43	2.1	Rasd2	chr8	protein_coding	RASD family, member 2
ENSMUSG00000071203.7	118.737762078886	-0.0244023	0.342374777565995	-0.0712738	0.943179859687035	0.999625017642878	0.7	1.09	1.64	0.97	1.39	1.29	Naip5	chr13	protein_coding	NLR family, apoptosis inhibitory protein 5
ENSMUSG00000047511.7	1.44538408062326	-0.39947	1.9330697036406	-0.206651	0.836282801549199	1	0.03	0.01	0	0.01	0.05	0	Olfr1396	chr11	protein_coding	olfactory receptor 1396
ENSMUSG00000055720.11	1143.58064024912	-0.145117	0.184752041753053	-0.785469	0.432178880489054	0.999605094179621	25.17	19.32	23.92	27.91	22.38	29.46	Ubl7	chr9	protein_coding	ubiquitin-like 7 (bone marrow stromal cell-derived)
ENSMUSG00000097271.2	4.72644854077391	-0.119428	0.913009769068286	-0.130807	0.895928297560764	1	0.18	0.12	0.09	0.1	0.18	0.17	Gm9903	chr5	protein_coding	predicted gene 9903
ENSMUSG00000097405.2	32.7445390767831	0.0077688000679714	0.54369749740301	0.0142888280800985	0.988599552623622	0.999625017642878	0.41	0.9	0.37	0.37	0.96	0.41	D630044L22Rik	chr17	lncRNA	RIKEN cDNA gene D630044L22 gene
ENSMUSG00000117613.2	28.5613662017981	0.877808816194332	0.545542371653962	1.60905708118145	0.107603860759573	0.91738699535569	1.18	0.48	1.84	0.47	0.77	0.76	Gm2629	chr18	lncRNA	predicted gene 2629
ENSMUSG00000050379.16	144.224952999664	0.138809276695976	0.247050581207661	0.561865817183805	0.574207444891904	0.999605094179621	0.59	0.85	0.88	0.81	0.74	0.66	Septin6	chrX	protein_coding	septin 6
ENSMUSG00000018405.8	209.714390612274	0.0829387599851171	0.19041641384925	0.435565182163227	0.663152237112141	0.999605094179621	3.86	3.83	3.7	4	3.27	4.06	Mrm1	chr11	protein_coding	mitochondrial rRNA methyltransferase 1
ENSMUSG00000022844.9	336.587023690673	0.398191074519014	0.337756554713744	1.17892922864662	0.238426357853246	0.999605094179621	8.68	8.53	3.69	4.24	6.88	5.54	Pdia5	chr16	protein_coding	protein disulfide isomerase associated 5
ENSMUSG00000034839.6	104.924880012784	-0.103274	0.307901439847859	-0.335411	0.737315084876201	0.999605094179621	2.38	1.39	2.5	2.66	1.84	2.61	Larp6	chr9	protein_coding	La ribonucleoprotein domain family, member 6
ENSMUSG00000048924.15	114.302628796526	-0.287135	0.258048424376509	-1.11272	0.265830519658769	0.999605094179621	1.62	2.63	2.07	2.84	2.6	2.67	Ccdc125	chr13	protein_coding	coiled-coil domain containing 125
ENSMUSG00000045180.14	418.448784956064	-0.00475671	0.234121774647317	-0.0203173	0.983790281886652	0.999625017642878	2.56	2.04	2.95	2.88	2.01	3.1	Shroom2	chrX	protein_coding	shroom family member 2
ENSMUSG00000044024.17	24.0485442386826	0.317277695747786	0.491380776178381	0.645686016077699	0.518482718669667	0.999605094179621	0.46	0.25	0.51	0.23	0.43	0.36	Rell2	chr18	protein_coding	RELT-like 2
ENSMUSG00000086693.2	7.25427209116742	0.366625863128217	0.765166904471475	0.479144956460783	0.631835509324596	0.999605094179621	0.25	0.31	0.12	0.22	0.17	0.17	A730081D07Rik	chr13	lncRNA	RIKEN cDNA A730081D07 gene
ENSMUSG00000043424.11	7.7846747906429	-0.205506	0.704753160561273	-0.291599	0.770593006319712	0.999605094179621	0.17	0.15	0.14	0.22	0.15	0.19	Eif3j2	chr18	protein_coding	eukaryotic translation initiation factor 3, subunit J2
ENSMUSG00000038683.17	914.268866120084	0.0127973961668124	0.16344326360645	0.0782987067465006	0.937590446173157	0.999625017642878	12.07	11.91	10.38	13.73	10.82	11.36	Pak1ip1	chr13	protein_coding	PAK1 interacting protein 1
ENSMUSG00000031479.10	848.28522435859	0.0637736597998444	0.157538627682667	0.404812843287583	0.68561508747495	0.999605094179621	11.29	13.09	11.04	11.84	12.76	11.05	Vps36	chr8	protein_coding	vacuolar protein sorting 36
ENSMUSG00000085015.2	0.149107131315209	0.954028606943929	4.0804728567969	0.233803443969684	0.815137575771638	1	0.05	0	0	0	0	0	Gm14424	chr2	lncRNA	predicted gene 14424
ENSMUSG00000065176.3	0.501227260380764	0.915110453866958	3.47215508539625	0.263556906693447	0.792121368143481	1	0	0.68	0	0	0.34	0	Rnu12	chr15	snRNA	RNA U12, small nuclear
ENSMUSG00000025480.6	0.815948806971806	0.524072224987368	2.2897838281357	0.228874105296682	0.818966767371688	1	0.06	0	0.04	0.04	0	0.03	Syce1	chr7	protein_coding	synaptonemal complex central element protein 1
ENSMUSG00000111531.2	1.4995489632757	-1.76296	1.81980646915052	-0.96876	0.332664888092016	1	0	0.09	0.09	0.1	0.44	0.09	Gm32688	chr10	lncRNA	predicted gene, 32688
ENSMUSG00000055015.6	1.06110296431097	1.06717965197698	2.46581151535237	0.432790440523381	0.665167018790267	1	0	0	0.4	0.11	0.09	0	Gm9961	chr16	lncRNA	predicted gene 9961
ENSMUSG00000038555.8	64.435035073301	0.382563885219188	0.436088078943038	0.877262882641557	0.380343867841614	0.999605094179621	1.82	0.86	3.05	1.59	1.43	1.6	Reep2	chr18	protein_coding	receptor accessory protein 2
ENSMUSG00000025135.13	837.409622272862	0.267436119598066	0.189092418844614	1.41431434021599	0.157269628308962	0.970260213646918	9.6	9.88	7.9	6.69	8.84	8.39	Anapc11	chr11	protein_coding	anaphase promoting complex subunit 11
ENSMUSG00000102923.2	1.47688324261931	0.973269781000917	1.58483579982602	0.614113954964774	0.539140027291642	1	0.31	0.12	0.25	0.13	0.12	0.12	Gm31728	chr1	lncRNA	predicted gene, 31728
ENSMUSG00000033152.14	176.309193540453	0.322095488873488	0.280578617829731	1.14796876313986	0.250981459267807	0.999605094179621	1.84	1.13	2.19	1.59	1.28	1.48	Podxl2	chr6	protein_coding	podocalyxin-like 2
ENSMUSG00000109323.2	0.169369098107724	0.954028606943929	4.0804728567969	0.233803443969684	0.815137575771638	1	0	0.04	0	0	0	0	Gm44968	chr7	lncRNA	predicted gene 44968
ENSMUSG00000104159.2	3.09478853131155	1.38274679406994	1.59627759978856	0.866232035238167	0.386362928869004	1	0	0.16	0.05	0.05	0.03	0	Gm38099	chr17	TEC	predicted gene, 38099
ENSMUSG00000086381.2	12.2592748674963	-0.0724045	0.63142656889087	-0.114668	0.90870815085044	0.999625017642878	1.72	0.79	0.94	1.11	1.76	0.97	AV064505	chr9	lncRNA	expressed sequence AV064505
ENSMUSG00000003810.14	1767.24972593487	0.0330422160529352	0.171329876600444	0.192857292076341	0.847070733034478	0.999605094179621	12.85	11.51	9.25	11.38	11.76	11.45	Mast2	chr4	protein_coding	microtubule associated serine/threonine kinase 2
ENSMUSG00000018907.11	0.992113493027301	0.0521397328558923	2.43192304887462	0.0214397132672517	0.982894894231931	1	0	0.05	0	0	0.04	0.02	Alox12e	chr11	protein_coding	arachidonate lipoxygenase, epidermal
ENSMUSG00000114739.2	0.17873733190864	-0.969525	4.0804728567969	-0.237601	0.812190515251218	1	0	0	0	0.1	0	0	Gm47885	chr14	processed_pseudogene	predicted gene, 47885
ENSMUSG00000024170.16	269.784475925138	-0.150278	0.229210847045734	-0.655633	0.512060567939188	0.999605094179621	1.26	1.92	1.65	1.98	2.08	1.59	Telo2	chr17	protein_coding	telomere maintenance 2
ENSMUSG00000025888.7	136.035443687958	0.0303249269069435	0.269885477839531	0.112362203219301	0.910536222959035	0.999625017642878	2.08	1.72	2.83	2.73	2.11	2	Casp1	chr9	protein_coding	caspase 1
ENSMUSG00000083964.2	9.62817341966464	-0.169029	0.666544849662964	-0.25359	0.799812366486936	0.999605094179621	0.65	0.42	0.34	0.42	0.58	0.68	Gm14122	chr2	processed_pseudogene	predicted gene 14122
ENSMUSG00000065519.3	0.79846872907787	-0.687737	2.30216501685794	-0.298735	0.765142306118283	1	0.82	0	0	0.53	0.46	0.46	Mir10a	chr11	miRNA	microRNA 10a
ENSMUSG00000023990.19	739.287311923613	0.231319463539878	0.207056458753374	1.11718062277595	0.263917103989627	0.999605094179621	6.76	7.65	6.91	6.79	7.5	4.81	Tfeb	chr17	protein_coding	transcription factor EB
ENSMUSG00000054469.15	701.49	0.0425717257953282	0.172319225396602	0.247051515565643	0.80486835576303	0.999605094179621	7.07	8.22	6.73	6.65	7.68	8.15	Lclat1	chr17	protein_coding	lysocardiolipin acyltransferase 1
ENSMUSG00000022181.17	86.8570102255952	0.558108005456962	0.38467960747317	1.45083855399298	0.146824821236085	0.957035077795572	1.25	0.84	2.31	1.04	1.16	0.94	C6	chr15	protein_coding	complement component 6
ENSMUSG00000026600.13	767.037623598113	-0.0927549	0.148023910713784	-0.626621	0.530907765118615	0.999605094179621	3.56	4.04	3.88	4.35	3.96	4.57	Soat1	chr1	protein_coding	sterol O-acyltransferase 1
ENSMUSG00000024906.11	187.191731657878	0.0756039954676423	0.360625731384845	0.209646702627996	0.833943426118233	0.999605094179621	2.26	4.06	1.85	2.26	3.83	2.03	Mus81	chr19	protein_coding	MUS81 structure-specific endonuclease subunit
ENSMUSG00000081524.4	0.298214262630417	1.71912306810618	4.05026900853068	0.424446639096159	0.671240113258792	1	0.09	0	0	0	0	0	Gm11658	chr11	processed_pseudogene	predicted gene 11658
ENSMUSG00000041341.11	471.834888140573	-0.0996753	0.18071986045332	-0.551546	0.581259572937281	0.999605094179621	1.82	1.49	1.81	1.94	1.7	2.14	Atg2b	chr12	protein_coding	autophagy related 2B
ENSMUSG00000026587.16	1.51549626116048	-0.312532	1.88868648049823	-0.165476	0.868569553692807	1	0	0.02	0	0.01	0.01	0.01	Astn1	chr1	protein_coding	astrotactin 1
ENSMUSG00000095101.3	0.179969142059253	0.954028606943929	4.0804728567969	0.233803443969684	0.815137575771638	1	0	0	0.04	0	0	0	Gm13285	chr4	protein_coding	predicted gene 13285
ENSMUSG00000050628.7	1492.80240417214	0.386366183247852	0.232464755222273	1.66204198515351	0.0965043565196775	0.901833211676386	61.91	41.56	63.56	47.92	34.73	52.14	Ubald2	chr11	protein_coding	UBA-like domain containing 2
ENSMUSG00000006289.15	475.19029017575	0.134984601054035	0.168341008300244	0.8018521595955	0.422638482437147	0.999605094179621	5.04	5.51	4.71	4.45	5.25	4.92	Osgep	chr14	protein_coding	O-sialoglycoprotein endopeptidase
ENSMUSG00000029797.14	4.46183000719932	0.286525850521935	0.929878945169501	0.308132420903138	0.757981572307465	1	0.02	0.01	0.01	0.02	0.01	0.01	Sspo	chr6	protein_coding	SCO-spondin
ENSMUSG00000053338.10	23.4584102898944	-0.125991	0.491599934307953	-0.256287	0.79772912926255	0.999605094179621	0.46	0.42	0.76	0.73	0.77	0.39	Tarm1	chr7	protein_coding	T cell-interacting, activating receptor on myeloid cells 1
ENSMUSG00000112612.2	1.0979148018589	1.27045641594462	2.13289772863003	0.595648070177579	0.551410356421983	1	0.21	0	0.06	0	0.06	0.06	Gm7775	chr10	processed_pseudogene	predicted gene 7775
ENSMUSG00000001270.10	1606.94305303861	-0.343153	0.187756238967874	-1.82765	0.0676016961450741	0.816908714128616	22.19	23.13	28.76	34.66	36.65	27.58	Ckb	chr12	protein_coding	creatine kinase, brain
ENSMUSG00000003934.6	19.2519954474478	-0.978653	0.518333367767815	-1.88808	0.0590156758387304	0.789739604839525	0.18	0.21	0.22	0.58	0.26	0.45	Efnb3	chr11	protein_coding	ephrin B3
ENSMUSG00000066170.8	48.1928655918099	-0.211245	0.34062177994988	-0.620173	0.535143740695254	0.999605094179621	0.74	1.06	0.73	0.89	1.22	0.96	E230001N04Rik	chr17	lncRNA	RIKEN cDNA E230001N04 gene
ENSMUSG00000111877.2	4.06285070189168	0.242585785594074	0.994417842602583	0.243947539154346	0.807271450220144	1	0.18	0.27	0.43	0.38	0.2	0.2	Gm6477	chr10	processed_pseudogene	predicted gene 6477
ENSMUSG00000070427.5	230.557339382092	0.602128523922632	0.469848375400384	1.28153795021537	0.200004778976829	0.992179237423261	1.71	3.39	8.82	3.79	3.07	2.79	Il18bp	chr7	protein_coding	interleukin 18 binding protein
ENSMUSG00000000632.14	2.14776319688238	-1.23971	1.46373892980202	-0.846946	0.397024969880203	1	0.02	0	0.01	0.04	0.03	0.02	Sez6	chr11	protein_coding	seizure related gene 6
ENSMUSG00000079426.14	3266.73927730386	0.0939349185824334	0.129115344424951	0.727527150245367	0.466903089514646	0.999605094179621	71.25	72.97	75.76	71.59	76.46	68.83	Arpc4	chr6	protein_coding	actin related protein 2/3 complex, subunit 4
ENSMUSG00000110494.2	3.15926768284747	0.139009520490891	1.09851088920585	0.12654359811707	0.899301640096009	1	0.13	0.08	0.16	0.13	0.15	0.07	Gm31774	chr8	lncRNA	predicted gene, 31774
ENSMUSG00000022076.11	0.47818340468967	2.38559343251822	3.43460233793238	0.694576314169268	0.487320860169041	1	0.01	0	0.01	0	0	0	Klhl1	chr14	protein_coding	kelch-like 1
ENSMUSG00000087338.3	3.87807027022614	-0.542291	1.08981701541982	-0.497599	0.618766964659206	1	0.39	0.13	0.07	0.29	0.19	0.44	Scpep1os	chr11	lncRNA	serine carboxypeptidase 1, opposite strand
ENSMUSG00000086438.3	1.32367796626027	-0.735313	1.66356238641429	-0.442011	0.658481277092706	1	0.05	0.05	0.06	0.06	0.16	0.05	Asb17os	chr3	lncRNA	ankyrin repeat and SOCS box-containing 17, opposite strand
ENSMUSG00000041445.10	445.138622425395	0.480029097194225	0.19989442137321	2.40141317549825	0.0163318842819439	0.506718304435959	6.67	5.3	7.77	4.91	5.25	4.74	Mmrn2	chr14	protein_coding	multimerin 2
ENSMUSG00000049323.9	402.704991216115	-0.224402	0.156070536101234	-1.43783	0.150483575955254	0.961058064484329	2.21	2.46	2.29	2.95	2.68	2.93	Smcr8	chr11	protein_coding	Smith-Magenis syndrome chromosome region, candidate 8 homolog (human)
ENSMUSG00000083649.6	13.7712515156385	0.205344308276899	0.614965376396347	0.333911982948052	0.738445977186996	0.999605094179621	1.15	0.56	0.48	0.46	0.76	0.8	Rasl2-9	chr7	protein_coding	RAS-like, family 2, locus 9
ENSMUSG00000116041.2	1.33769705036239	0.0210903289404334	1.62486025630025	0.012979780174115	0.989643924586713	1	0.15	0.17	0.35	0.19	0.17	0.33	Gm20369	chr15	processed_pseudogene	predicted gene, 20369
ENSMUSG00000048163.14	531.462150483445	0.486012021579387	0.335745045492412	1.44756275067765	0.1477393750205	0.958328809840693	4.31	5.81	11.86	5.84	5.65	5.02	Selplg	chr5	protein_coding	selectin, platelet (p-selectin) ligand
ENSMUSG00000006462.7	86.780452442954	1.19553727738458	0.986337041685134	1.21209812351975	0.225474821963184	0.999605094179621	1.23	0.2	1.63	0.34	0.18	0.89	A530013C23Rik	chr2	lncRNA	RIKEN cDNA A530013C23 gene
ENSMUSG00002076060.1	1.33342433509589	0.687106958902291	1.74388517670237	0.394009289190466	0.693574181067805	1	0.82	0.94	0.5	1.05	0	0.46	ENSMUSG00002076060	chr7	miRNA	--
ENSMUSG00000117476.2	0.978570487718553	-2.17551	2.4613653129089	-0.883863	0.376770260276182	1	0	0	0.17	0	0.16	0.65	Gm9416	chr17	processed_pseudogene	predicted gene 9416
ENSMUSG00000116376.2	1.79412766189163	0.745067483823689	1.46507188585131	0.508553533119469	0.611065206516207	1	0.17	0.09	0.05	0.11	0.05	0.05	Tmem249	chr15	protein_coding	transmembrane protein 249
ENSMUSG00000041669.16	24.9293742603761	-0.364173	0.495105653948694	-0.735546	0.462007023099013	0.999605094179621	0.75	1.23	0.65	0.83	1.71	1.01	Prima1	chr12	protein_coding	proline rich membrane anchor 1
ENSMUSG00000103945.2	0.338997212432749	-0.00774322	3.93712880962172	-0.00196672	0.998430787004297	1	0	0	0.04	0	0	0.04	Gm38228	chr1	TEC	predicted gene, 38228
ENSMUSG00000027935.15	408.016454490746	0.261752463280085	0.241110440980364	1.08561231200022	0.277650550354256	0.999605094179621	10.69	9.07	9.52	6.12	10.62	8.89	Rab13	chr3	protein_coding	RAB13, member RAS oncogene family
ENSMUSG00000045968.8	30.0647062283968	0.0244308280130179	0.537767216385755	0.0454301178439501	0.963764475195458	0.999625017642878	0.44	0.11	0.39	0.31	0.27	0.39	Teddm2	chr1	protein_coding	transmembrane epididymal family member 2
ENSMUSG00000059395.5	4.73853149712133	0.0561960242811487	1.02319714746009	0.0549219907626265	0.956200612223294	1	0.03	0.18	0.3	0.12	0.17	0.21	Nkapl	chr13	protein_coding	NFKB activating protein-like
ENSMUSG00000036199.10	2894.56116978328	0.102128592103076	0.203633879457747	0.501530454436326	0.615997850204509	0.999605094179621	135.79	123.61	103.17	104.72	145.32	104.97	Ndufa13	chr8	protein_coding	NADH:ubiquinone oxidoreductase subunit A13
ENSMUSG00000061455.14	680.673012304039	-0.165261	0.176714543478368	-0.935186	0.349692658503417	0.999605094179621	5.92	4.9	5.54	6.68	5.48	7.17	Stx17	chr4	protein_coding	syntaxin 17
ENSMUSG00000059631.7	0.490333527389165	-0.929869	3.00128090551169	-0.309824	0.756694694079839	1	0.05	0	0	0.07	0.06	0	1500035N22Rik	chr5	lncRNA	RIKEN cDNA 1500035N22 gene
ENSMUSG00000103408.2	0.511827304332294	0.946482374538128	2.96756727767945	0.318942179224408	0.749770358870789	1	0	0.05	0.06	0	0.05	0	Gm37933	chr3	lncRNA	predicted gene, 37933
ENSMUSG00000067928.7	124.330297577074	-0.30639	0.239310504348011	-1.2803	0.200438017545919	0.992179237423261	1.27	1.6	1.13	1.71	1.61	1.89	Zfp760	chr17	protein_coding	zinc finger protein 760
ENSMUSG00000030067.18	687.153402985024	0.238487721871225	0.233291905122173	1.02227174040321	0.306652304501858	0.999605094179621	2.76	1.99	3.43	2.26	2.27	2.77	Foxp1	chr6	protein_coding	forkhead box P1
ENSMUSG00000029503.17	4.17508676237516	-0.603687	0.979165103730936	-0.616533	0.537542998178072	1	0.05	0.1	0.04	0.13	0.1	0.08	P2rx2	chr5	protein_coding	purinergic receptor P2X, ligand-gated ion channel, 2
ENSMUSG00000105974.2	0.329076273374462	1.84055282622302	3.94099261433853	0.467027727868997	0.640480040143215	1	0.02	0	0.03	0	0	0	Gm43318	chr5	TEC	predicted gene 43318
ENSMUSG00000092405.2	0.17873733190864	-0.969525	4.0804728567969	-0.237601	0.812190515251218	1	0	0	0	0.08	0	0	Gm20402	chr3	lncRNA	predicted gene 20402
ENSMUSG00000083140.2	1.0376736927667	2.28099478409395	2.3887911937175	0.954874076098804	0.339641381004324	1	0	0.13	0.2	0	0	0.06	Gm5073	chrX	processed_pseudogene	predicted pseudogene 5073
ENSMUSG00000018334.19	314.231876404113	0.134651835356215	0.243697859525829	0.552535978847791	0.580581191195896	0.999605094179621	2.61	1.8	2.59	2.49	1.7	2.54	Ksr1	chr11	protein_coding	kinase suppressor of ras 1
ENSMUSG00000073448.4	2.36767898771201	0.854997636819513	1.28434253716548	0.665708416624179	0.505597492725444	1	0.11	0.18	0.26	0.14	0.12	0.06	Gm10509	chr17	processed_pseudogene	predicted gene 10509
ENSMUSG00000022200.9	1641.34732126917	-0.135533	0.134828996613048	-1.00522	0.314790942878962	0.999605094179621	22.55	24.53	25.63	28.94	26.31	28.85	Golph3	chr15	protein_coding	golgi phosphoprotein 3
ENSMUSG00000070501.15	1.04801472050093	3.50293207948116	2.63936233658199	1.32718878000567	0.184446242968918	1	0	0.02	0.02	0	0	0	Ifi214	chr1	protein_coding	interferon activated gene 214
ENSMUSG00000035148.5	2.03573637944433	0.0594394633419627	1.55302391864207	0.038273372759085	0.969469720686261	1	0	0.11	0.12	0.04	0.15	0.04	Gpr33	chr12	protein_coding	G protein-coupled receptor 33
ENSMUSG00000048249.15	1049.2694950987	-0.315612	0.321007709659485	-0.983192	0.325512963990866	0.999605094179621	5.89	3.35	7.27	7.76	4.67	9.26	Crebrf	chr17	protein_coding	CREB3 regulatory factor
ENSMUSG00000118505.2	1.41758025463765	1.66789148710796	2.33242402097609	0.715089311423728	0.47455385814476	1	0	0	0.15	0.03	0	0.02	Etv3l	chr3	protein_coding	ets variant 3-like
ENSMUSG00000107604.2	0.17873733190864	-0.969525	4.0804728567969	-0.237601	0.812190515251218	1	0	0	0	0.15	0	0	Gm44041	chr6	processed_pseudogene	predicted gene, 44041
ENSMUSG00000076562.2	1.36929741837972	-0.760264	2.19382552388843	-0.346547	0.728931600034274	1	0	0.44	0	0.49	0.29	0	Igkv4-50	chr6	IG_V_gene	immunoglobulin kappa variable 4-50
ENSMUSG00000005506.17	1987.56006235651	0.00185962994524511	0.131894018296828	0.0140994259577414	0.988750658429953	0.999625017642878	11.8	12.27	11.57	13.28	11.4	12.81	Celf1	chr2	protein_coding	CUGBP, Elav-like family member 1
ENSMUSG00000070390.13	10.4573636289331	0.0353960154018789	0.610058055493869	0.0580207327534168	0.953732113995235	0.999625017642878	0.08	0.1	0.08	0.09	0.09	0.08	Nlrp1b	chr11	protein_coding	NLR family, pyrin domain containing 1B
ENSMUSG00000108085.2	0.331858162273041	-0.00774339	3.96662426511299	-0.00195214	0.998442421126736	1	0	0.09	0	0	0.09	0	A930014E10Rik	chr6	lncRNA	RIKEN cDNA A930014E10 gene
ENSMUSG00000102922.2	0.324978128330633	-1.83481	4.04063690726668	-0.454088	0.649765195713222	1	0	0	0	0	0.22	0	Gm34176	chr1	processed_pseudogene	predicted gene, 34176
ENSMUSG00000115359.2	0.162489064165317	-0.969525	4.0804728567969	-0.237601	0.812190515251218	1	0	0	0	0	0.07	0	Gm49779	chr14	lncRNA	predicted gene, 49779
ENSMUSG00000029378.6	56.0354331327104	0.338936993647486	0.463200760476545	0.7317280595541	0.464334566358018	0.999605094179621	2.4	3.05	2.33	3.86	1.64	1.04	Areg	chr5	protein_coding	amphiregulin
ENSMUSG00000011148.15	226.813707926418	0.640462503373118	0.285667643874264	2.24198475783633	0.0249623574267766	0.602222551562005	7.68	4.54	7.79	3.68	4.15	5.67	Adssl1	chr12	protein_coding	adenylosuccinate synthetase like 1
ENSMUSG00000074890.5	315.340712096338	-0.361385	0.229412940082651	-1.57526	0.115196077188366	0.924261301952013	4.2	5.15	3.12	6.17	5.69	5.02	Lcmt2	chr2	protein_coding	leucine carboxyl methyltransferase 2
ENSMUSG00000084168.4	4.64290455977332	0.418072311125014	0.902309285782929	0.463335928946198	0.643123596162559	1	0.72	0.99	0.87	0.56	0.65	0.81	Atp5l2-ps	chr11	processed_pseudogene	ATP synthase, H+ transporting, mitochondrial FO complex, subunit G2, pseudogene
ENSMUSG00000109057.2	0.35747466381728	-1.95462	4.03013381804509	-0.485002	0.627674702548682	1	0	0	0	0.05	0	0	Gm44741	chr7	TEC	predicted gene 44741
ENSMUSG00000025035.10	818.373080303323	0.11794239974381	0.165418590842897	0.712993619053519	0.475849705664348	0.999605094179621	18.61	18.23	14.94	15.67	17.56	16.98	Arl3	chr19	protein_coding	ADP-ribosylation factor-like 3
ENSMUSG00000029191.17	463.048452943785	-0.00237177	0.161223888824594	-0.014711	0.988262734221264	0.999625017642878	3.91	3.58	4.13	4.22	3.74	4.31	Rfc1	chr5	protein_coding	replication factor C (activator 1) 1
ENSMUSG00000030168.14	1513.71547076849	-0.047329	0.152441692289649	-0.310473	0.756201612727449	0.999605094179621	10.89	13.23	13.59	13.36	13.52	14.11	Adipor2	chr6	protein_coding	adiponectin receptor 2
ENSMUSG00000039354.17	326.994747183864	0.137091360798949	0.160535378086051	0.853963546436875	0.393125187825923	0.999605094179621	3.01	3	3.03	3.08	2.72	2.87	Smarcal1	chr1	protein_coding	SWI/SNF related matrix associated, actin dependent regulator of chromatin, subfamily a-like 1
ENSMUSG00000099835.2	3.93210253629715	-0.531788	1.01145444475227	-0.525766	0.59905096404819	1	0.86	0.33	0.35	0.92	0.65	0.8	Gm29668	chr1	processed_pseudogene	predicted gene 29668
ENSMUSG00000023075.10	796.827868193643	-0.0266068	0.193785990626976	-0.1373	0.890793750208261	0.999605094179621	10.15	10.57	13.92	13.73	10.63	12.82	Akirin1	chr4	protein_coding	akirin 1
ENSMUSG00000082456.2	1.14353425397835	1.1854821106215	2.29594831326458	0.516336584657639	0.605619348586518	1	0.38	0.29	0	0.32	0	0	Gm11598	chr11	processed_pseudogene	predicted gene 11598
ENSMUSG00000095385.4	3.81370021958727	0.887848333943993	1.00865011797142	0.880234204234878	0.378732447649593	1	0.07	0.06	0.07	0.05	0.04	0.03	D630033O11Rik	chr9	lncRNA	RIKEN cDNA D630033O11 gene
ENSMUSG00000026805.15	1.3231252610029	-0.798836	1.93942923776204	-0.411892	0.680418434117822	1	0.02	0	0.01	0.03	0.04	0	Barhl1	chr2	protein_coding	BarH like homeobox 1
ENSMUSG00000104405.2	0.825610729812792	0.546043097939478	2.28567177991272	0.238898297970118	0.811184445377427	1	0.03	0.07	0	0.04	0	0.03	Gm31748	chr14	TEC	predicted gene, 31748
ENSMUSG00000031297.15	31.5927896442973	0.180262090115775	0.433873156383122	0.415471866520819	0.677796506168507	0.999605094179621	0.57	0.35	0.42	0.32	0.34	0.59	Slc7a3	chrX	protein_coding	solute carrier family 7 (cationic amino acid transporter, y+ system), member 3
ENSMUSG00000071332.13	0.639440658704374	-0.142083	2.78099573681011	-0.0510906	0.959253357182589	1	0.03	0	0	0.02	0.02	0	E230015B07Rik	chr6	transcribed_unprocessed_pseudogene	RIKEN cDNA E230015B07 gene
ENSMUSG00000029638.18	1.14599787427958	3.64244447295003	2.15144681424047	1.6930209237991	0.0904514845330749	1	0.02	0.01	0.01	0	0	0	Glcci1	chr6	protein_coding	glucocorticoid induced transcript 1
ENSMUSG00000026730.13	1480.81237093329	-0.129641	0.747420453272916	-0.173451	0.86229676619422	0.999605094179621	10.19	28.89	6.73	11.04	30.11	11.21	Pter	chr2	protein_coding	phosphotriesterase related
ENSMUSG00000044937.16	32.0255229013235	-0.0609942	0.401608072826704	-0.151875	0.879285513205407	0.999605094179621	0.34	0.35	0.2	0.27	0.35	0.35	Ttc41	chr10	protein_coding	tetratricopeptide repeat domain 41
ENSMUSG00000054446.9	11.5561279918708	5.98757296215154	1.65871869925615	3.60975792027705	0.000306482898259851	0.0537015503294682	0.08	0.09	1.8	0	0.03	0	Cpa1	chr6	protein_coding	carboxypeptidase A1, pancreatic
ENSMUSG00000005142.11	3077.29535726178	-0.288713	0.137833097380527	-2.09466	0.0362015764089197	0.685750807178422	17.38	18.09	16.79	21.65	24.32	21.18	Man2b1	chr8	protein_coding	mannosidase 2, alpha B1
ENSMUSG00000025920.20	436.439150734102	0.129833692186948	0.17224597739592	0.753769081576374	0.450987892464239	0.999605094179621	3.68	3.57	2.98	3.25	3.08	3.52	Stau2	chr1	protein_coding	staufen double-stranded RNA binding protein 2
ENSMUSG00000106073.2	4.63878904064554	-0.647122	0.932990614199545	-0.6936	0.487933256512785	1	0.05	0.06	0.03	0.09	0.05	0.09	Gm42892	chr3	TEC	predicted gene 42892
ENSMUSG00000001034.18	487.180476219069	0.0835662044716329	0.160278088132866	0.521382588506787	0.602100278235917	0.999605094179621	6.1	5.7	5.47	6.34	5.54	5.3	Mapk7	chr11	protein_coding	mitogen-activated protein kinase 7
ENSMUSG00000024410.16	337.997498037169	-0.0759294	0.175682305763586	-0.432197	0.665598150186468	0.999605094179621	2.49	3.07	2.5	2.91	3	3.02	Rmc1	chr18	protein_coding	regulator of MON1-CCZ1
ENSMUSG00000026890.20	14.1050814583661	-0.647931	0.585643423086267	-1.10636	0.268572014891398	0.999605094179621	0.1	0.09	0.16	0.17	0.14	0.26	Lhx6	chr2	protein_coding	LIM homeobox protein 6
ENSMUSG00000102296.2	0.162489064165317	-0.969525	4.0804728567969	-0.237601	0.812190515251218	1	0	0	0	0	0.05	0	Gm37543	chr1	TEC	predicted gene, 37543
ENSMUSG00000105219.2	0.169369098107724	0.954028606943929	4.0804728567969	0.233803443969684	0.815137575771638	1	0	0.07	0	0	0	0	Gm43821	chr3	lncRNA	predicted gene 43821
ENSMUSG00000049881.14	343.335567027265	0.152663913640106	0.206254166826137	0.740173718617743	0.459194592371036	0.999605094179621	13.36	14.8	10.66	10.72	13.42	12.57	2810025M15Rik	chr1	transcribed_processed_pseudogene	RIKEN cDNA 2810025M15 gene
ENSMUSG00000036564.18	83.3675605714149	0.113907669506494	0.277673070721773	0.410222241610993	0.681642926678169	0.999605094179621	0.93	0.68	1.07	0.85	0.83	0.92	Ndrg4	chr8	protein_coding	N-myc downstream regulated gene 4
ENSMUSG00000107561.2	0.931327592649755	-0.0880392	2.45842039457332	-0.0358113	0.971432828594511	1	0.18	0	0	0	0.14	0.07	Gm44264	chr6	lncRNA	predicted gene, 44264
ENSMUSG00000116569.2	1.81343420883478	1.42758306665369	1.71106290102084	0.834325299088641	0.404097699269238	1	0.06	0.05	0.07	0	0.07	0	Gm49620	chr16	lncRNA	predicted gene, 49620
ENSMUSG00000085594.2	0.35747466381728	-1.95462	4.03013381804509	-0.485002	0.627674702548682	1	0	0	0	0.28	0	0	Gm11551	chr11	lncRNA	predicted gene 11551
ENSMUSG00000050213.7	333.554329224808	-0.153071	0.161334597201458	-0.948778	0.34273338053506	0.999605094179621	6.5	6.58	6.62	8.08	7.08	7.9	Snip1	chr4	protein_coding	Smad nuclear interacting protein 1
ENSMUSG00000097989.2	6.65013514490424	0.605391631972991	0.832742380884926	0.726985494997459	0.467234841443471	0.999605094179621	0.58	0.46	0.16	0.23	0.36	0.25	Gm4335	chr15	processed_pseudogene	predicted gene 4335
ENSMUSG00000087032.2	0.814716996821193	-0.734136	2.56791211881942	-0.285888	0.774963781067151	1	0.05	0	0	0.07	0	0.03	Gm13874	chr2	lncRNA	predicted gene 13874
ENSMUSG00000032459.10	287.807245391209	-0.396534	0.247514401008481	-1.60206	0.109141403289941	0.91886473332897	2.3	4	3.14	4.42	4.86	3.77	Mrps22	chr9	protein_coding	mitochondrial ribosomal protein S22
ENSMUSG00000031558.16	291.509642102554	0.493585259748229	0.233665724704577	2.11235627464092	0.0346559024235746	0.682643524175057	0.58	0.58	0.88	0.54	0.53	0.45	Slit2	chr5	protein_coding	slit guidance ligand 2
ENSMUSG00000069670.9	2.00422045742163	1.65171826181453	1.98605414286976	0.831658224295873	0.405601887254156	1	0.03	0	0.07	0	0	0.03	Nkain2	chr10	protein_coding	Na+/K+ transporting ATPase interacting 2
ENSMUSG00000030595.16	792.019635363388	-0.156239	0.168025559578419	-0.92985	0.352448501989409	0.999605094179621	19.01	16.08	17.17	23.06	17.73	20.63	Nfkbib	chr7	protein_coding	nuclear factor of kappa light polypeptide gene enhancer in B cells inhibitor, beta
ENSMUSG00000021125.7	1312.64997536371	0.434861399000048	0.173270234938447	2.50972937824278	0.012082371683329	0.441820813228864	43.57	55.55	60.9	42.08	40.15	42.33	Arg2	chr12	protein_coding	arginase type II
ENSMUSG00000037197.12	1224.05973272141	-0.0339628	0.170210733869881	-0.199534	0.841845054229399	0.999605094179621	26.41	24.05	25.66	29.34	22.4	30.42	Rbm17	chr2	protein_coding	RNA binding motif protein 17
ENSMUSG00000079084.13	802.175096530127	0.0947975855090197	0.246025983850694	0.385315339564091	0.700003797959191	0.999605094179621	4.4	3.03	4.93	4.61	3.05	4.55	Ccdc82	chr9	protein_coding	coiled-coil domain containing 82
ENSMUSG00000033970.16	263.305775618199	-0.140189	0.206569780926488	-0.67865	0.497359347089151	0.999605094179621	3.3	3.51	3.69	4.54	3.19	4.47	Rfc3	chr5	protein_coding	replication factor C (activator 1) 3
ENSMUSG00000112865.2	0.17873733190864	-0.969525	4.0804728567969	-0.237601	0.812190515251218	1	0	0	0	0.04	0	0	Gm40375	chr12	lncRNA	predicted gene, 40375
ENSMUSG00000074030.4	211.724484842282	-0.131294	0.282648850698358	-0.464514	0.642279266149998	0.999605094179621	1.67	3.05	1.94	2.52	3.04	2.1	Exoc8	chr8	protein_coding	exocyst complex component 8
ENSMUSG00000105677.2	4.1501382839309	-0.500303	1.27572184066301	-0.392173	0.694930644194191	1	0.03	0.11	0.23	0	0.28	0.25	Gm43328	chr3	lncRNA	predicted gene 43328
ENSMUSG00000118668.1	524.233961197847	0.121074842455172	0.201283356450071	0.601514425188973	0.547497406829524	0.999605094179621	8.8	6.82	7.45	9.05	6.85	6.49	Rps6ka4	chr19	protein_coding	--
ENSMUSG00000100417.3	0.149107131315209	0.954028606943929	4.0804728567969	0.233803443969684	0.815137575771638	1	0.01	0	0	0	0	0	Gm28578	chr19	lncRNA	predicted gene 28578
ENSMUSG00000114242.2	0.716181137785173	-1.57556	3.12033947886184	-0.504934	0.613605311025897	1	0	0	0.02	0.07	0	0	Gm31219	chr13	lncRNA	predicted gene, 31219
ENSMUSG00000097749.3	2.8087322862564	2.86117360999364	1.66352416224883	1.71994713087051	0.085442052250544	1	0.09	0.2	1.17	0.11	0.1	0	Gm16938	chr7	lncRNA	predicted gene, 16938
ENSMUSG00000117579.2	1.50086521942095	0.329379604695746	1.68290644097087	0.19572068694783	0.844828791713266	1	0.23	0	0.43	0.15	0.27	0.13	Gm50023	chr18	lncRNA	predicted gene, 50023
ENSMUSG00000090958.3	1501.10045488526	0.68882587683904	0.203744639210037	3.38082945156138	0.000722673831203222	0.0900451593679215	24.71	19.26	15.82	14.57	12.2	12.34	Lrrc32	chr7	protein_coding	leucine rich repeat containing 32
ENSMUSG00000041660.9	15.4462165446444	-0.465311	0.592650509382198	-0.785135	0.432374304206486	0.999605094179621	0.21	0.09	0.14	0.24	0.13	0.29	Bbox1	chr2	protein_coding	butyrobetaine (gamma), 2-oxoglutarate dioxygenase 1 (gamma-butyrobetaine hydroxylase)
ENSMUSG00000046229.11	1615.48996005093	0.141369460203588	0.184312146885184	0.767011087400841	0.443074923444063	0.999605094179621	119.3	96.74	103.29	95.96	119.36	89.2	Scand1	chr2	protein_coding	SCAN domain-containing 1
ENSMUSG00000030513.15	122.715293626435	-0.0828751	0.256983735157777	-0.322492	0.747080199199395	0.999605094179621	1.19	0.89	1.4	1.33	1.4	1.15	Pcsk6	chr7	protein_coding	proprotein convertase subtilisin/kexin type 6
ENSMUSG00000098934.2	0.878645622393207	3.2472837517092	2.79656684325122	1.16116793687434	0.245573611120243	1	0	0.03	0.05	0	0	0	Gvin-ps4	chr7	unprocessed_pseudogene	GTPase, very large interferon inducible, pseudogene 4
ENSMUSG00000032318.13	0.538675616027146	0.986718562188494	3.3981989917781	0.290365150650638	0.771536901509967	1	0	0	0.05	0.03	0	0	Isl2	chr9	protein_coding	insulin related protein 2 (islet 2)
ENSMUSG00000119688.1	0.337765402282136	-1.88243	3.90685552284644	-0.481828	0.629928162792118	1	0	0	0	0.68	0	0.6	SNORD62	chr2	snoRNA	--
ENSMUSG00000063428.9	389.64969092039	-0.22285	0.298111711812125	-0.747539	0.454738524997264	0.999605094179621	1.84	2.76	1.51	1.78	3.22	2.46	Ddo	chr10	protein_coding	D-aspartate oxidase
ENSMUSG00000014243.6	220.582004608099	0.0417644101763546	0.212687149622775	0.196365460961927	0.844324128109105	0.999605094179621	15.48	13.23	17.56	16.69	17.07	13.55	Zswim7	chr11	protein_coding	zinc finger SWIM-type containing 7
ENSMUSG00000027951.17	1231.35806712726	0.327538969297141	0.314760840744984	1.04059630963595	0.298062944681382	0.999605094179621	4.99	7.25	13.32	7.59	6.75	7.1	Adar	chr3	protein_coding	adenosine deaminase, RNA-specific
ENSMUSG00000081911.2	2.62084326350699	-0.710571	2.01671538072961	-0.352341	0.724582861248332	1	0.15	0.83	0	0	1.65	0	Mrps36-ps2	chr7	processed_pseudogene	mitochondrial ribosomal protein S36, pseudogene 2
ENSMUSG00000086029.8	0.686550937191741	-0.0911278	2.73776061014547	-0.0332855	0.973446893808878	1	0.03	0	0.03	0.07	0	0	Pax6os1	chr2	lncRNA	paired box 6 opposite strand 1
ENSMUSG00000021215.16	3068.07500165951	0.195552058677343	0.137686527977321	1.42027009868063	0.155529062772705	0.969383046810381	33.21	32.86	28.97	31.5	27.59	28.33	Net1	chr13	protein_coding	neuroepithelial cell transforming gene 1
ENSMUSG00000024124.11	31.1809292774323	0.583232977924889	0.427870035866069	1.3631077874952	0.172848542834831	0.974163002379649	0.48	0.87	0.99	0.5	0.61	0.52	Prss30	chr17	protein_coding	protease, serine 30
ENSMUSG00000086774.2	1.88382998514659	-1.39121	1.59712768640361	-0.871073	0.383714245687107	1	0	0.14	0.3	0.65	0.14	0.42	Gm11915	chr4	lncRNA	predicted gene 11915
ENSMUSG00000030246.13	21774.8546196001	-0.22524	0.24659628849912	-0.913395	0.361034702981876	0.999605094179621	776.74	736.6	422.45	768.12	902.68	709.2	Ldhb	chr6	protein_coding	lactate dehydrogenase B
ENSMUSG00000021236.17	3548.75840019888	-0.0824811	0.300457554115094	-0.274518	0.783686432205754	0.999605094179621	23.77	41.67	21.06	26.27	42.99	26.79	Entpd5	chr12	protein_coding	ectonucleoside triphosphate diphosphohydrolase 5
ENSMUSG00000097833.2	0.159028070373496	-0.969525	4.0804728567969	-0.237601	0.812190515251218	1	0	0	0	0	0	0.05	Gm5976	chr1	processed_pseudogene	predicted gene 5976
ENSMUSG00000057342.16	694.800358244474	0.135485228128364	0.155350836050705	0.872124229084565	0.383140609571848	0.999605094179621	9.24	9.02	8.21	8.84	8.89	7.64	Sphk2	chr7	protein_coding	sphingosine kinase 2
ENSMUSG00000108736.2	10.8528825545062	0.798902631067879	0.645519105821045	1.23761268080786	0.215859710214104	0.999605094179621	1.14	0.72	1.07	0.49	0.43	0.85	Gm45151	chr7	lncRNA	predicted gene 45151
ENSMUSG00000044199.7	32.3970231080251	-0.12125	0.401975319162165	-0.301635	0.762930610546673	0.999605094179621	0.57	0.56	0.84	0.87	0.56	0.83	S1pr4	chr10	protein_coding	sphingosine-1-phosphate receptor 4
ENSMUSG00000021428.10	368.882823551156	-0.0919586	0.231886409257416	-0.396567	0.691686504776515	0.999605094179621	2.01	1.51	2.2	2.11	1.73	2.58	Riok1	chr13	protein_coding	RIO kinase 1
ENSMUSG00000028911.17	1304.20929348423	0.0672267977907877	0.159698494975189	0.420960747320956	0.673783745120221	0.999605094179621	20.59	16.85	19.27	18.87	17.32	20.83	Srsf4	chr4	protein_coding	serine and arginine-rich splicing factor 4
ENSMUSG00000034266.7	84.7104925986001	0.16340151324862	0.302724046887248	0.539770510234625	0.589355306641323	0.999605094179621	3.07	2.38	4.18	3.46	3.01	2.59	Batf	chr12	protein_coding	basic leucine zipper transcription factor, ATF-like
ENSMUSG00000039166.17	301.736983631987	-0.279384	0.1999009234988	-1.39761	0.162228905807951	0.970260213646918	3.12	2.85	3.46	3.9	3.45	4.7	Akap7	chr10	protein_coding	A kinase (PRKA) anchor protein 7
ENSMUSG00000047264.9	813.192675078459	0.00542228348377531	0.184047879116714	0.0294612657847405	0.976496710947829	0.999625017642878	20	14.54	15.66	18.44	15.94	18.35	Zfp358	chr8	protein_coding	zinc finger protein 358
ENSMUSG00000097077.2	5.98277154139686	0.502602016570667	0.853787386905649	0.588673508509219	0.556080312252467	1	0.16	0.11	0.28	0.09	0.13	0.18	Gm16712	chr17	lncRNA	predicted gene, 16712
ENSMUSG00000107907.2	0.149107131315209	0.954028606943929	4.0804728567969	0.233803443969684	0.815137575771638	1	0.05	0	0	0	0	0	Gm8574	chr6	processed_pseudogene	predicted gene 8574
ENSMUSG00000110754.2	0.162489064165317	-0.969525	4.0804728567969	-0.237601	0.812190515251218	1	0	0	0	0	0.08	0	4930405J17Rik	chr10	lncRNA	RIKEN cDNA 4930405J17 gene
ENSMUSG00000045744.12	9.73287814493987	0.106766259223752	0.712763938060348	0.149791892550422	0.880928805995948	0.999605094179621	0.41	0.31	0.82	0.52	0.67	0.3	Bricd5	chr17	protein_coding	BRICHOS domain containing 5
ENSMUSG00000002983.18	740.198332875636	0.295492773212722	0.172196621131403	1.71601957849819	0.086158459079856	0.881551970913782	11.4	9.48	10.89	9.76	9.64	7.87	Relb	chr7	protein_coding	avian reticuloendotheliosis viral (v-rel) oncogene related B
ENSMUSG00000037643.15	877.963597106855	0.0290256557265564	0.155460254414763	0.18670788772233	0.851889671347928	0.999605094179621	7.63	8.63	7.93	9.13	7.29	8.56	Prkci	chr3	protein_coding	protein kinase C, iota
ENSMUSG00000100134.2	0.162489064165317	-0.969525	4.0804728567969	-0.237601	0.812190515251218	1	0	0	0	0	0.07	0	1700065O20Rik	chr18	lncRNA	RIKEN cDNA 1700065O20 gene
ENSMUSG00000034303.9	10.3025243665436	0.186963323887181	0.652766983922583	0.286416636398624	0.774559034189583	0.999605094179621	0.08	0.12	0.09	0.09	0.05	0.12	Ccdc15	chr9	protein_coding	coiled-coil domain containing 15
ENSMUSG00000086867.2	3.4935475117805	1.02511601402041	1.0977637990839	0.933822025171431	0.350395706176659	1	0.25	0.29	0.46	0.08	0.14	0.28	Gm4577	chr17	lncRNA	predicted gene 4577
ENSMUSG00000025993.11	1182.72420675592	-0.235561	0.188202314136121	-1.25163	0.210703090342264	0.998538942255478	5.91	7.4	4.97	8.13	7.07	7.46	Slc40a1	chr1	protein_coding	solute carrier family 40 (iron-regulated transporter), member 1
ENSMUSG00000004988.10	852.913844390412	0.579475115980596	0.325038068186738	1.78279153335258	0.0746202445063695	0.844794433872262	14.82	24.85	39.43	14.79	19.86	20.93	Fxyd4	chr6	protein_coding	FXYD domain-containing ion transport regulator 4
ENSMUSG00000069456.5	671.946428929735	0.708116595112566	0.200102054262637	3.53877723905399	0.000401984919565201	0.06260915122228	6.02	7.05	7.23	4.67	4.99	3.42	Rdh16	chr10	protein_coding	retinol dehydrogenase 16
ENSMUSG00000107325.2	0.169369098107724	0.954028606943929	4.0804728567969	0.233803443969684	0.815137575771638	1	0	0.02	0	0	0	0	Gm43425	chr18	TEC	predicted gene 43425
ENSMUSG00000107734.2	0.826464404928699	-1.86863	2.56257904273658	-0.7292	0.465879320676871	1	0	0	0.07	0	0.19	0.06	Gm30055	chr6	TEC	predicted gene, 30055
ENSMUSG00000114243.2	0.162489064165317	-0.969525	4.0804728567969	-0.237601	0.812190515251218	1	0	0	0	0	0.21	0	Gm48163	chr14	lncRNA	predicted gene, 48163
ENSMUSG00000026260.13	2670.86012247632	-0.0204982	0.180927471635135	-0.113295	0.909796788818599	0.999625017642878	42.17	44.29	34.05	39.87	49.26	39.39	Ndufa10	chr1	protein_coding	NADH:ubiquinone oxidoreductase subunit A10
ENSMUSG00000093606.2	12.9542536816398	-0.594501	0.659535179888679	-0.901394	0.367378679508879	0.999605094179621	0.14	0.31	0.18	0.26	0.53	0.2	B130034C11Rik	chr16	lncRNA	RIKEN cDNA B130034C11 gene
ENSMUSG00000019791.13	230.459154693585	0.115436777511963	0.227096113100687	0.508316835263409	0.61123116537785	0.999605094179621	2.23	2.4	1.94	1.9	2.62	1.85	Hint3	chr10	protein_coding	histidine triad nucleotide binding protein 3
ENSMUSG00000074281.4	1.54425548789919	1.00037478836877	1.68578500398779	0.593417776289588	0.552901595216247	1	0.02	0.04	0.07	0.05	0	0.02	Gm12522	chr3	lncRNA	predicted gene 12522
ENSMUSG00000086855.2	0.51059549418168	-0.929654	2.96643857196029	-0.313391	0.753983950176328	1	0	0.09	0	0.1	0.09	0	Gm13844	chr6	lncRNA	predicted gene 13844
ENSMUSG00000060989.9	7.02813079173134	0.300332403189801	0.768962636733597	0.390568265404357	0.696116386607245	0.999605094179621	0.48	0.37	0.19	0.31	0.32	0.27	Gm11847	chr4	processed_pseudogene	predicted gene 11847
ENSMUSG00000006673.15	1197.40874944649	-0.00530308	0.140360448346671	-0.0377819	0.969861593309438	0.999625017642878	7.85	7.01	7.99	8.33	7.58	8.24	Qrich1	chr9	protein_coding	glutamine-rich 1
ENSMUSG00000083885.2	0.666582659439296	1.45179975364513	2.71568005136847	0.534598968281829	0.592927197209804	1	0.09	0.22	0	0.12	0	0	Gm13213	chr4	processed_pseudogene	predicted gene 13213
ENSMUSG00000101389.2	208.603297295666	-0.306564	0.254494172502879	-1.2046	0.228357511488395	0.999605094179621	13.6	9.24	10.88	17.24	10.98	15.86	Ms4a4a	chr19	protein_coding	membrane-spanning 4-domains, subfamily A, member 4A
ENSMUSG00000111481.2	0.673084558346997	-1.49772	2.71270858525773	-0.552113	0.580870968062754	1	0	0.01	0	0.01	0.02	0	Gm47652	chr9	TEC	predicted gene, 47652
ENSMUSG00000004069.18	1029.03422730619	-0.0442295	0.222975505135004	-0.19836	0.842763195425269	0.999605094179621	12.89	16.47	9.86	14.04	15.92	12.57	Dnaja3	chr16	protein_coding	DnaJ heat shock protein family (Hsp40) member A3
ENSMUSG00000040836.16	143.400724568486	0.353729603059698	0.264541207451959	1.33714367779143	0.181175742292702	0.978557005010482	1.19	0.91	1.39	1.05	0.75	1.09	Gpr161	chr1	protein_coding	G protein-coupled receptor 161
ENSMUSG00000100717.7	0.298214262630417	1.71912306810618	4.05026900853068	0.424446639096159	0.671240113258792	1	0.1	0	0	0	0	0	1700120G07Rik	chr7	lncRNA	RIKEN cDNA 1700120G07 gene
ENSMUSG00000031441.16	6918.45948938659	0.453190181997981	0.239798542997858	1.88987879714527	0.0587741718717217	0.788163687726786	30.93	49.08	28.64	23.77	31.74	27.83	Atp11a	chr8	protein_coding	ATPase, class VI, type 11A
ENSMUSG00000039725.7	291.374862446591	-0.167504	0.240160244099392	-0.69747	0.485508899405171	0.999605094179621	5.5	8.61	5.53	7.33	8.67	7.17	Trp53rka	chr2	protein_coding	transformation related protein 53 regulating kinase A
ENSMUSG00000097832.2	8.83353372614781	-0.474055	0.743655653076153	-0.637465	0.523821815319974	0.999605094179621	0.42	0.1	0.22	0.39	0.31	0.41	Gm26912	chr12	lncRNA	predicted gene, 26912
ENSMUSG00000031377.12	45.6216295765147	-0.0535585	0.380595038042694	-0.140723	0.888088789050283	0.999605094179621	0.65	0.5	1.04	0.92	0.68	0.8	Bmx	chrX	protein_coding	BMX non-receptor tyrosine kinase
ENSMUSG00000030157.6	1980.75144701725	0.0101666426024359	0.300587340647954	0.0338225907335964	0.97301862144937	0.999625017642878	47.55	90.2	110.49	90.35	101.64	67.11	Clec2d	chr6	protein_coding	C-type lectin domain family 2, member d
ENSMUSG00000100280.3	24.738083363581	-0.244367	0.514467371625067	-0.47499	0.634794126634226	0.999605094179621	0.24	0.58	0.61	0.43	0.8	0.53	Gm28417	chr1	lncRNA	predicted gene 28417
ENSMUSG00000065445.5	0.845579007565237	-0.634971	2.27779596350156	-0.278766	0.780424749242099	1	0.71	0	0.86	1.84	0	0.8	Mir143	chr18	miRNA	microRNA 143
ENSMUSG00000097430.3	10.7865205664237	-0.651966	0.647685296287867	-1.00661	0.314122540356083	0.999605094179621	0.12	0.07	0.05	0.11	0.16	0.14	Gm10544	chr18	lncRNA	predicted gene 10544
ENSMUSG00000109108.2	11.321392246063	0.182677206638396	0.688586598758275	0.265293003041037	0.790783754227972	0.999605094179621	0.49	0.33	0.84	0.47	0.28	0.78	Gm36371	chr7	lncRNA	predicted gene, 36371
ENSMUSG00000020303.3	459.754916114845	0.0380130592663744	0.200823443665796	0.189285964688638	0.849868695036395	0.999605094179621	3.84	4.16	5.63	4.97	4.5	4.5	Stc2	chr11	protein_coding	stanniocalcin 2
ENSMUSG00000041406.15	33.3780486317666	-0.625896	0.447274834001092	-1.39935	0.161706972118253	0.970260213646918	0.24	0.48	0.24	0.64	0.37	0.55	BC055324	chr1	protein_coding	cDNA sequence BC055324
ENSMUSG00000081476.2	1.97671762039082	-1.00476	1.47901180814514	-0.679348	0.496917305822039	1	0.15	0	0.18	0.19	0.17	0.34	Itpa-ps1	chr2	processed_pseudogene	inosine triphosphatase (nucleoside triphosphate pyrophosphatase) pseudogene 1
ENSMUSG00000038722.18	1115.6767890378	0.016404071672309	0.140699952762911	0.116589034681134	0.907185727517168	0.999625017642878	32.91	35.99	36.69	34.86	38.11	36.81	Bud31	chr5	protein_coding	BUD31 homolog
ENSMUSG00000099043.3	0.169369098107724	0.954028606943929	4.0804728567969	0.233803443969684	0.815137575771638	1	0	0.84	0	0	0	0	Mir7022	chr4	miRNA	microRNA 7022
ENSMUSG00000020250.12	3938.35958150199	0.327946934555053	0.267038628986595	1.22808799535709	0.219413936972812	0.999605094179621	28.81	42.59	22.31	24.31	32.6	21.5	Txnrd1	chr10	protein_coding	thioredoxin reductase 1
ENSMUSG00000030287.16	915.146010273741	0.2907152593002	0.251961786483434	1.15380694571839	0.248579325943573	0.999605094179621	3.39	2.8	4.11	2.08	3.17	3.6	Itpr2	chr6	protein_coding	inositol 1,4,5-triphosphate receptor 2
ENSMUSG00000110247.2	0.324978128330633	-1.83481	4.04063690726668	-0.454088	0.649765195713222	1	0	0	0	0	0.36	0	Gm45269	chr8	processed_pseudogene	predicted gene 45269
ENSMUSG00000119227.1	0.162489064165317	-0.969525	4.0804728567969	-0.237601	0.812190515251218	1	0	0	0	0	0.44	0	U5	chr4	snRNA	--
ENSMUSG00000118070.2	4.4098412727536	0.318566877300592	0.980460195787599	0.324915665795783	0.745244900038848	1	0.24	0.12	0.21	0.09	0.12	0.27	Gm50209	chr18	lncRNA	predicted gene, 50209
ENSMUSG00000021958.6	244.714	-0.0720472	0.216827171926143	-0.332279	0.739678368872094	0.999605094179621	6.19	7.31	5.07	6.57	7.65	6.3	Pinx1	chr14	protein_coding	PIN2/TERF1 interacting, telomerase inhibitor 1
ENSMUSG00000040134.9	2.64660407748322	2.09706492718521	1.37681299449486	1.52312981906058	0.127726229894963	1	0.13	0.12	0.13	0.03	0.06	0	Rdh7	chr10	protein_coding	retinol dehydrogenase 7
ENSMUSG00000041986.17	9.91063160112194	-0.297016	0.847263526858799	-0.350559	0.725919175204632	0.999605094179621	0.06	0.02	0.22	0.09	0.17	0.13	Elmod1	chr9	protein_coding	ELMO/CED-12 domain containing 1
ENSMUSG00000103586.6	0.348106430016364	-0.00774301	3.9008089698981	-0.00198498	0.998416219018701	1	0	0.02	0	0.02	0	0	5830405F06Rik	chr6	lncRNA	RIKEN cDNA 5830405F06 gene
ENSMUSG00000021969.9	1162.74796531395	0.153394197084109	0.225108621535252	0.681423021641519	0.495603859898398	0.999605094179621	7.8	6.68	11.22	8.08	7.26	8.98	Zdhhc20	chr14	protein_coding	zinc finger, DHHC domain containing 20
ENSMUSG00000107838.2	76.0349588321124	-0.348815	0.276021294837667	-1.26373	0.206328549397921	0.996062937903474	1.62	1.78	2.14	2.82	2.09	2.52	Gm45769	chr6	TEC	predicted gene 45769
ENSMUSG00000023159.9	0.324978128330633	-1.83481	4.04063690726668	-0.454088	0.649765195713222	1	0	0	0	0	0.02	0	Psg29	chr7	protein_coding	pregnancy-specific glycoprotein 29
ENSMUSG00000040543.17	308.045674943508	0.586457234260325	0.335398913136382	1.74853647788016	0.0803711748376382	0.860094159066057	1.58	1.19	2.94	1.36	1.05	1.59	Pitpnm3	chr11	protein_coding	PITPNM family member 3
ENSMUSG00000115067.2	0.497766266588944	0.915135996825889	3.48013662461857	0.262959790242773	0.792581571425195	1	0	0.05	0	0	0	0.03	Dpep2	chr8	protein_coding	dipeptidase 2
ENSMUSG00000074874.11	60.3671693393975	-0.208272	0.403675403911773	-0.515939	0.605897046215135	0.999605094179621	0.91	1.49	2.53	1.81	1.78	2.38	Ctla2b	chr13	protein_coding	cytotoxic T lymphocyte-associated protein 2 beta
ENSMUSG00000102969.2	0.159028070373496	-0.969525	4.0804728567969	-0.237601	0.812190515251218	1	0	0	0	0	0	0.01	Gm33366	chr13	TEC	predicted gene, 33366
ENSMUSG00000054520.16	541.832948580801	0.139171746126902	0.181776478191222	0.765620213966841	0.443902313283971	0.999605094179621	6.35	7.95	5.72	6.39	6.42	6.32	Sh3bp2	chr5	protein_coding	SH3-domain binding protein 2
ENSMUSG00000024277.15	1166.11101018661	-0.0712516	0.136036436245772	-0.523768	0.600439753477745	0.999605094179621	5.51	5.48	5.89	6.64	6.15	5.87	Mapre2	chr18	protein_coding	microtubule-associated protein, RP/EB family, member 2
ENSMUSG00000054423.15	0.17873733190864	-0.969525	4.0804728567969	-0.237601	0.812190515251218	1	0	0	0	0	0	0	Cadps	chr14	protein_coding	Ca2+-dependent secretion activator
ENSMUSG00000092284.2	0.179969142059253	0.954028606943929	4.0804728567969	0.233803443969684	0.815137575771638	1	0	0	0.05	0	0	0	Gm8801	chr17	unprocessed_pseudogene	predicted gene 8801
ENSMUSG00000105981.2	3.07776723347217	1.06800206590597	1.27482673458157	0.837762526416204	0.402164088878644	1	0.02	0.06	0.16	0.02	0.04	0.06	2810428J06Rik	chr3	TEC	RIKEN cDNA 2810428J06 gene
ENSMUSG00000040466.17	650.451221605137	0.322243456483503	0.215763929932196	1.49350012573821	0.135306321368469	0.946988841067532	15.04	13.33	10.94	9.55	13.42	10.08	Blvrb	chr7	protein_coding	biliverdin reductase B (flavin reductase (NADPH))
ENSMUSG00000087666.4	0.159028070373496	-0.969525	4.0804728567969	-0.237601	0.812190515251218	1	0	0	0	0	0	0.12	Trav13-5	chr14	TR_V_gene	T cell receptor alpha variable 13-5
ENSMUSG00000007035.16	25.5952734592448	0.445797367142149	0.463317029310995	0.96218644888814	0.335955954902389	0.999605094179621	0.29	0.27	0.25	0.12	0.28	0.23	Msh5	chr17	protein_coding	mutS homolog 5
ENSMUSG00000055415.9	64.8663691644667	-0.00245139	0.381826502354761	-0.00642018	0.994877475403615	0.999625017642878	0.21	0.43	0.37	0.24	0.41	0.4	Atp10b	chr11	protein_coding	ATPase, class V, type 10B
ENSMUSG00000066442.18	80.2163835308947	-0.338477	0.265163632581161	-1.27648	0.201785294148846	0.992179237423261	0.45	0.45	0.51	0.59	0.55	0.73	Mthfs	chr9	protein_coding	5, 10-methenyltetrahydrofolate synthetase
ENSMUSG00000078496.10	1.49000615925211	0.977358900983895	1.68867684077364	0.578772016874545	0.562743015121264	1	0.06	0.1	0.04	0.04	0.07	0	Zfp982	chr4	protein_coding	zinc finger protein 982
ENSMUSG00000027531.17	915.70358901357	0.125527229066885	0.231206454727043	0.542922684468646	0.587183036577321	0.999605094179621	6.81	11.2	8.61	7.72	10.16	7.75	Impa1	chr3	protein_coding	inositol (myo)-1(or 4)-monophosphatase 1
ENSMUSG00000009545.15	694.198635802811	0.170894367972418	0.217644760014442	0.785198632675916	0.432337117028712	0.999605094179621	7.53	7.9	11.76	8.06	8.11	9.24	Kcnq1	chr7	protein_coding	potassium voltage-gated channel, subfamily Q, member 1
ENSMUSG00000108389.2	1.37802911498594	3.90015637304354	2.4742308665619	1.57631061262406	0.114954237045471	1	0.04	0	0.14	0	0	0	Gm45206	chr7	TEC	predicted gene 45206
ENSMUSG00000041263.15	401.838089610969	0.0816532803657151	0.29545723027639	0.276362437599958	0.782269704092279	0.999605094179621	2.79	2.81	5.58	3.4	3.47	4.23	Rusc1	chr3	protein_coding	RUN and SH3 domain containing 1
ENSMUSG00000113311.2	0.318476229422932	1.80055892059213	3.98363953576412	0.451988415223606	0.651277328179747	1	0.07	0.08	0	0	0	0	Gm47428	chr13	lncRNA	predicted gene, 47428
ENSMUSG00000103419.2	0.179969142059253	0.954028606943929	4.0804728567969	0.233803443969684	0.815137575771638	1	0	0	0.12	0	0	0	Gm29808	chr3	unprocessed_pseudogene	predicted gene, 29808
ENSMUSG00000034412.14	777.914457151121	0.174704807885995	0.186441850940131	0.937047165135123	0.348734297237024	0.999605094179621	17.55	13.25	14.86	14.53	12.24	15.87	Tbc1d10a	chr11	protein_coding	TBC1 domain family, member 10a
ENSMUSG00000097729.3	171.252290454752	-0.133348	0.234308451977683	-0.569111	0.569280551977177	0.999605094179621	3.84	3.03	3.74	4	3.37	4.89	2310015A10Rik	chr12	lncRNA	RIKEN cDNA 2310015A10 gene
ENSMUSG00000037622.15	1352.53338775636	-0.04018	0.200437452248295	-0.200461	0.841119805429344	0.999605094179621	16.81	12.68	12.54	18.13	12.86	14.63	Wdtc1	chr4	protein_coding	WD and tetratricopeptide repeats 1
ENSMUSG00000044952.6	34.753733221919	-0.366544	0.795573536559072	-0.460729	0.644992991969196	0.999605094179621	0.23	1.2	0.13	0.72	1.17	0.2	Kctd21	chr7	protein_coding	potassium channel tetramerisation domain containing 21
ENSMUSG00000036985.13	1495.25107705128	-0.0553366	0.16606318197851	-0.333226	0.738963689215232	0.999605094179621	10.36	12.92	9.7	12.88	11.45	11.76	Zdhhc9	chrX	protein_coding	zinc finger, DHHC domain containing 9
ENSMUSG00000102644.6	115.215809974763	-0.140744	0.243679380707268	-0.577577	0.563549463544698	0.999605094179621	1.38	1.53	1.12	1.76	1.56	1.36	Thap6	chr5	transcribed_unitary_pseudogene	THAP domain containing 6
ENSMUSG00000020660.7	6.64127315324598	-0.721412	0.79460570630897	-0.907887	0.363938128137654	0.999605094179621	0.14	0.2	0.25	0.26	0.27	0.46	Pomc	chr12	protein_coding	pro-opiomelanocortin-alpha
ENSMUSG00000079037.10	2045.8971161281	-0.207957	0.201474335414663	-1.03218	0.301988712047516	0.999605094179621	41.06	47.03	34.61	44.15	59.89	44.85	Prnp	chr2	protein_coding	prion protein
ENSMUSG00000028292.15	369.786035833279	-0.110341	0.190904873480151	-0.577987	0.563272559137337	0.999605094179621	6.29	7.44	5.7	7.75	7.88	6.45	Rars2	chr4	protein_coding	arginyl-tRNA synthetase 2, mitochondrial
ENSMUSG00000041064.15	15.839453687864	-0.16484	0.77216434036221	-0.213478	0.830954425417557	0.999605094179621	0.05	0.33	0.14	0.37	0.09	0.15	Pif1	chr9	protein_coding	PIF1 5'-to-3' DNA helicase
ENSMUSG00000027710.15	437.34791878841	-0.150925	0.245673016071503	-0.614331	0.538996492132535	0.999605094179621	2.49	3.18	2	2.57	3.7	2.67	Acad9	chr3	protein_coding	acyl-Coenzyme A dehydrogenase family, member 9
ENSMUSG00000031938.16	1825.00234446889	0.195787793400208	0.255568422094467	0.766087577626622	0.443624193967347	0.999605094179621	8.38	10.98	7.78	6.48	11.28	7.11	4931406C07Rik	chr9	protein_coding	RIKEN cDNA 4931406C07 gene
ENSMUSG00000091785.3	0.17873733190864	-0.969525	4.0804728567969	-0.237601	0.812190515251218	1	0	0	0	0.13	0	0	Rpl29-ps5	chr18	processed_pseudogene	ribosomal protein L29, pseudogene 5
ENSMUSG00000092130.3	10.8042080854496	0.766365642097947	0.655419231624561	1.16927548829836	0.242292655559844	0.999605094179621	0.23	0.19	0.1	0.13	0.1	0.09	D030025P21Rik	chr12	lncRNA	RIKEN cDNA D030025P21 gene
ENSMUSG00000050533.4	0.497213561331572	0.844782907479457	2.98277832853278	0.283220143916965	0.777008087651031	1	0.08	0.09	0	0.1	0	0	Gm9845	chr3	processed_pseudogene	predicted pseudogene 9845
ENSMUSG00000046834.8	0.809362462069469	0.589449996582911	2.29457401886435	0.256888638909389	0.797264741184965	1	0.01	0.02	0	0	0.01	0.01	Krt1	chr15	protein_coding	keratin 1
ENSMUSG00000112971.2	4.58634942102103	0.420109311697202	1.00570637783541	0.417725611526303	0.676147744508241	1	1.23	0.6	1.28	0.45	0.4	1.58	Gm33682	chr12	lncRNA	predicted gene, 33682
ENSMUSG00000063362.14	318.894973547096	-0.293071	0.205234260106202	-1.42798	0.15329705100155	0.962526948449819	2.72	3.59	2.44	4	3.66	3.62	Alg11	chr8	protein_coding	asparagine-linked glycosylation 11 (alpha-1,2-mannosyltransferase)
ENSMUSG00000018604.19	163.93966560077	0.483272099779947	0.354900758445769	1.36171052971642	0.17328925687257	0.974163002379649	1.36	0.86	2.15	1.24	0.77	1.28	Tbx3	chr5	protein_coding	T-box 3
ENSMUSG00000111375.5	57.8521980022195	-0.259395	0.307097362612592	-0.844666	0.398297361131493	0.999605094179621	0.28	0.33	0.41	0.38	0.45	0.45	Btbd8	chr5	protein_coding	BTB (POZ) domain containing 8
ENSMUSG00000052271.8	8.22988548661117	0.284689153264229	0.716657669046117	0.39724566632093	0.69118630985464	0.999605094179621	0.1	0.13	0.16	0.17	0.07	0.1	Bhlha15	chr5	protein_coding	basic helix-loop-helix family, member a15
ENSMUSG00000021773.12	206.483548152418	-0.41786	0.460375390656803	-0.90765	0.364063039450602	0.999605094179621	2.78	6.21	1.85	3.59	8.12	3.46	Comtd1	chr14	protein_coding	catechol-O-methyltransferase domain containing 1
ENSMUSG00000063328.7	4.79218626131119	-0.0793613	0.926478723574758	-0.085659	0.931737471763063	1	0.32	0.45	0.48	0.2	0.63	0.54	Gm9396	chr3	processed_pseudogene	predicted gene 9396
ENSMUSG00000111070.2	0.149107131315209	0.954028606943929	4.0804728567969	0.233803443969684	0.815137575771638	1	0.05	0	0	0	0	0	Gm47596	chr9	TEC	predicted gene, 47596
ENSMUSG00000025786.18	1553.53231630879	-0.0132327	0.124157565660334	-0.106579	0.915122589136969	0.999625017642878	5.5	5.78	5.83	6.17	5.96	6.04	Zdhhc3	chr9	protein_coding	zinc finger, DHHC domain containing 3
ENSMUSG00000038346.19	967.250552412368	-0.166156	0.156385963664116	-1.06248	0.288019229370637	0.999605094179621	7.27	6.72	7.49	9.46	7.41	8.55	Zfp384	chr6	protein_coding	zinc finger protein 384
ENSMUSG00000001472.18	6222.45272065964	0.250730349988459	0.155289240355896	1.6146	0.106396867499548	0.916638673609765	68.27	54.72	66.83	55.55	52.3	60.18	Tcf25	chr8	protein_coding	transcription factor 25 (basic helix-loop-helix)
ENSMUSG00000005514.15	3850.6359345617	-0.210319	0.14188209953101	-1.48235	0.138246612905642	0.948594335011886	46.7	46.91	40.79	58.84	54.71	50.21	Por	chr5	protein_coding	P450 (cytochrome) oxidoreductase
ENSMUSG00002075122.1	0.159028070373496	-0.969525	4.0804728567969	-0.237601	0.812190515251218	1	0	0	0	0	0	0.46	ENSMUSG00002075122	chr10	miRNA	--
ENSMUSG00000106445.2	0.503715460239273	-2.46054	3.38123242071894	-0.727706	0.466793809755378	1	0	0	0	0.05	0.09	0	Gm21190	chr5	protein_coding	predicted gene, 21190
ENSMUSG00000087505.2	2.34926078870753	0.418904843545855	1.39255465354329	0.300817524454046	0.763553644423797	1	0.09	0.65	0.11	0.24	0.32	0.11	Gm15241	chrX	lncRNA	predicted gene 15241
ENSMUSG00000030994.17	4.05107089469626	1.29671731758856	1.26817239072786	1.02250871180402	0.306540191509577	1	0.01	0.07	0.03	0.01	0.03	0	D7Ertd443e	chr7	protein_coding	DNA segment, Chr 7, ERATO Doi 443, expressed
ENSMUSG00000028642.8	4.06738306652903	0.336958961863764	1.03358367366569	0.326010337091251	0.744416534167448	1	0.21	0.1	0.14	0.08	0.07	0.24	Tmem269	chr4	protein_coding	transmembrane protein 269
ENSMUSG00000028293.15	537.096014355804	0.00961087661314342	0.200005642962907	0.0480530272584651	0.96167398174408	0.999625017642878	10.68	13.32	11.59	10.28	14.41	12.43	Slc35a1	chr4	protein_coding	solute carrier family 35 (CMP-sialic acid transporter), member 1
ENSMUSG00000109680.2	0.162489064165317	-0.969525	4.0804728567969	-0.237601	0.812190515251218	1	0	0	0	0	0.11	0	Gm32098	chr8	lncRNA	predicted gene, 32098
ENSMUSG00000017314.13	89.7247825138945	0.224245001428971	0.273404982798805	0.820193542683125	0.412105782523863	0.999605094179621	0.97	0.81	1.26	1	0.9	0.84	Mpp2	chr11	protein_coding	membrane protein, palmitoylated 2 (MAGUK p55 subfamily member 2)
ENSMUSG00000096449.3	2.47725955893278	0.110774184074583	1.42792	0.0775772709761805	0.938164323015301	1	0.23	0.05	0.11	0.24	0.16	0	Gm4076	chr13	processed_pseudogene	predicted gene 4076
ENSMUSG00000057561.11	1433.97236534475	0.184548597856632	0.12965218695252	1.42341291878259	0.154616489640332	0.967201179709938	17.86	19.39	18.16	17.03	16.53	17.76	Eif1a	chr18	protein_coding	eukaryotic translation initiation factor 1A
ENSMUSG00000085143.2	6.61012196293535	0.76004479485991	0.868795713397337	0.874825673215896	0.381668765885083	1	1	0.74	0.26	0.28	0.32	0.64	Gm11520	chr11	lncRNA	predicted gene 11520
ENSMUSG00000036273.16	371.761320395662	-0.271882	0.218225928534624	-1.24587	0.212811220229297	0.999605094179621	1.34	1.81	1.16	1.68	1.98	1.81	Lrrk2	chr15	protein_coding	leucine-rich repeat kinase 2
ENSMUSG00000015335.17	419.905756069569	-0.0781697	0.193325726834306	-0.404342	0.685961208704706	0.999605094179621	12.69	12.29	9.64	13.65	13.66	11.2	Zdhhc12	chr2	protein_coding	zinc finger, DHHC domain containing 12
ENSMUSG00000048281.10	131.761737152395	0.00427915629306748	0.422694414746821	0.0101235222036954	0.991922735900309	0.999625017642878	4.16	6.88	1.99	3.54	6.18	3.89	Dleu7	chr14	protein_coding	deleted in lymphocytic leukemia, 7
ENSMUSG00000049401.11	1846.8653922018	0.436163858956477	0.275781800001169	1.58155418143847	0.113751380793488	0.922562145015906	31.1	32.07	61.44	32.36	28.47	36.16	Ogfr	chr2	protein_coding	opioid growth factor receptor
ENSMUSG00000073758.11	225.506380380876	-0.00694453	0.23265460151886	-0.0298491	0.976187394844782	0.999625017642878	4.33	3.22	4.97	4.69	3.79	4.79	Sh3d21	chr4	protein_coding	SH3 domain containing 21
ENSMUSG00000024135.11	154.472284953041	-0.142518	0.262248397949118	-0.543447	0.586822130202893	0.999605094179621	1.48	2.31	1.34	1.92	2.01	2.02	Srbd1	chr17	protein_coding	S1 RNA binding domain 1
ENSMUSG00000108660.2	7.38986150522985	0.468288079802688	0.831426644906115	0.563234390756827	0.573275287595783	0.999605094179621	0.2	0.07	0.07	0.05	0.11	0.11	Gm21284	chr6	lncRNA	predicted gene, 21284
ENSMUSG00000110316.2	2.54091179420354	0.517554008514125	1.42775343799284	0.362495368417191	0.716981884001938	1	0.1	0.15	0.08	0.22	0.04	0	Gm45311	chr7	lncRNA	predicted gene 45311
ENSMUSG00000039349.6	7065.13110807798	-0.142551	0.141508688248725	-1.00736	0.313760491059356	0.999605094179621	122.11	110.14	102.67	137.87	118.92	132.72	C130074G19Rik	chr1	protein_coding	RIKEN cDNA C130074G19 gene
ENSMUSG00000039860.20	4.22812228810913	0.41406069269121	1.03813471136727	0.398850638705524	0.690003262111643	1	0.05	0.06	0.01	0.03	0.02	0.04	Srrm3	chr5	protein_coding	serine/arginine repetitive matrix 3
ENSMUSG00000031342.18	320.572803750703	-0.0206653	0.185785783506188	-0.111232	0.911432422084653	0.999625017642878	2.86	3.27	2.48	3.23	2.81	3.16	Gpm6b	chrX	protein_coding	glycoprotein m6b
ENSMUSG00000022489.7	352.649140042405	-0.0666614	0.340229575356545	-0.195931	0.844664495397918	0.999605094179621	3.44	1.94	4.28	3.64	2.28	4.76	Pde1b	chr15	protein_coding	phosphodiesterase 1B, Ca2+-calmodulin dependent
ENSMUSG00000023973.14	968.242692711495	0.0755154478788804	0.152205972187963	0.496139847821638	0.619795746879542	0.999605094179621	19.27	16.84	20.44	19.96	18.55	18.01	Cnpy3	chr17	protein_coding	canopy FGF signaling regulator 3
ENSMUSG00000021254.10	345.44098591314	0.0621667399081546	0.196345686565356	0.31661882160809	0.751532852444834	0.999605094179621	1.88	2.09	2.46	2.46	1.86	2.15	Gpatch2l	chr12	protein_coding	G patch domain containing 2 like
ENSMUSG00000108402.2	21.9638311731122	-0.0450291	0.469722101685384	-0.0958632	0.923629203001281	0.999625017642878	0.47	0.41	0.35	0.46	0.57	0.3	9430064I24Rik	chr7	TEC	RIKEN cDNA 9430064I24 gene
ENSMUSG00000029765.13	83.0307285153943	0.221842575106493	0.258335213838121	0.858739200941862	0.39048441769735	0.999605094179621	0.32	0.35	0.29	0.31	0.31	0.25	Plxna4	chr6	protein_coding	plexin A4
ENSMUSG00000016624.16	91.1166789183378	-0.122623	0.265594342328939	-0.461692	0.644302113144396	0.999605094179621	1.09	1.08	0.93	1.4	1.22	0.94	Phf21b	chr15	protein_coding	PHD finger protein 21B
ENSMUSG00000030592.19	15.1092765365467	0.293300844475513	0.715072970420715	0.410169110857244	0.681681898323078	0.999605094179621	0.03	0.01	0.07	0.05	0.02	0.03	Ryr1	chr7	protein_coding	ryanodine receptor 1, skeletal muscle
ENSMUSG00000027430.13	224.124672630387	-0.133461	0.251146795079146	-0.531405	0.595137940172393	0.999605094179621	5.23	4.9	3.61	4.06	5.85	5.94	Dtd1	chr2	protein_coding	D-tyrosyl-tRNA deacylase 1
ENSMUSG00000085933.4	33.2835377605122	-0.0424038	0.43423642404533	-0.0976514	0.922209072399697	0.999625017642878	0.17	0.24	0.4	0.31	0.32	0.25	Tmem61	chr4	protein_coding	transmembrane protein 61
ENSMUSG00000051262.10	52.438894158933	-0.373819	0.549743195671613	-0.679989	0.496511400198377	0.999605094179621	1.1	0.85	0.24	0.63	1.58	0.79	Nat8f3	chr6	protein_coding	N-acetyltransferase 8 (GCN5-related) family member 3
ENSMUSG00000115902.2	8.92678376292409	-0.111355	0.70518842537567	-0.157908	0.874529605326442	0.999605094179621	0.1	0.19	0.08	0.11	0.17	0.13	D730005E14Rik	chr15	lncRNA	RIKEN cDNA D730005E14 gene
ENSMUSG00000078442.4	0.17873733190864	-0.969525	4.0804728567969	-0.237601	0.812190515251218	1	0	0	0	0.03	0	0	Ccdc105	chr10	protein_coding	coiled-coil domain containing 105
ENSMUSG00000055523.8	1.61514481152971	-1.97464	1.8979558484083	-1.0404	0.298152727086899	1	0.01	0	0.01	0	0.05	0.05	Gucy2g	chr19	protein_coding	guanylate cyclase 2g
ENSMUSG00000105391.2	2.78264366822575	-2.30625	1.48875062841723	-1.54912	0.121353674282417	1	0.34	0	0	0.73	0.39	0.77	Gm43401	chr3	lncRNA	predicted gene 43401
ENSMUSG00000087364.2	36.526452214714	-0.36748	0.474686992532074	-0.774153	0.438840471085073	0.999605094179621	0.32	0.87	0.52	0.84	0.97	0.5	Gm13398	chr2	protein_coding	predicted gene 13398
ENSMUSG00000025889.14	53.7705324129992	0.176925629609728	0.316728366517383	0.558603675304271	0.576432231168566	0.999605094179621	1.33	0.97	0.89	1.01	1.02	0.96	Snca	chr6	protein_coding	synuclein, alpha
ENSMUSG00000026490.19	1021.56188822989	0.128709734436095	0.137766742977306	0.934258382353552	0.350170626551716	0.999605094179621	2.65	2.41	2.44	2.54	2.28	2.4	Cdc42bpa	chr1	protein_coding	CDC42 binding protein kinase alpha
ENSMUSG00000047539.10	569.13	-0.0612433	0.156248183473325	-0.391962	0.695086296620941	0.999605094179621	4.8	5.71	5.35	6.14	5.39	5.89	Fbxo28	chr1	protein_coding	F-box protein 28
ENSMUSG00000090713.3	1.59791025208905	0.518485079927682	1.6481887033572	0.314578712298887	0.753081544268311	1	0.13	0.07	0	0.04	0.07	0.04	Gm8127	chr14	protein_coding	predicted gene 8127
ENSMUSG00000030397.12	991.658634999495	0.142519002719476	0.189691429603378	0.751320199428442	0.452459975568337	0.999605094179621	13.07	9.51	10.66	12.13	9.31	10.34	Mark4	chr7	protein_coding	MAP/microtubule affinity regulating kinase 4
ENSMUSG00000109850.2	1.79370757321569	-0.304155	1.44883552876772	-0.209931	0.833721888878786	1	0.24	0.09	0.1	0.21	0.09	0.27	Gm45692	chr8	protein_coding	predicted gene 45692
ENSMUSG00000075701.11	946.391951634092	-0.283638	0.173792877444504	-1.63205	0.102669474361168	0.911347349989025	29.49	29.37	28.61	45.07	31.88	35.37	Selenos	chr7	protein_coding	selenoprotein S
ENSMUSG00000028104.15	573.821948155493	0.191264538821762	0.172383473464635	1.10952944025113	0.267201851320257	0.999605094179621	20.38	17.45	20.15	15.77	18.43	19.21	Polr3gl	chr3	protein_coding	polymerase (RNA) III (DNA directed) polypeptide G like
ENSMUSG00000021911.17	361.779863353818	-0.249167	0.17422905686937	-1.43011	0.152685399391047	0.961058064484329	2.53	3.25	2.89	3.75	3.56	3.53	Parg	chr14	protein_coding	poly (ADP-ribose) glycohydrolase
ENSMUSG00000054675.6	1216.91237866856	0.574669758769991	0.288847169695309	1.98952878567646	0.046642867779019	0.727478569090365	24.04	24.88	46.3	21.68	27.45	18.06	Tmem119	chr5	protein_coding	transmembrane protein 119
ENSMUSG00000117300.2	0.7986013456593	-3.13399	2.92039020176789	-1.07314	0.283207417718603	1	0	0	0	0	0.09	0.36	Gm18736	chr17	processed_pseudogene	predicted gene, 18736
ENSMUSG00000064063.7	0.48746719249595	-2.41831	3.99661040671588	-0.605089	0.545119766640965	1	0	0	0	0	0.26	0	BC048507	chr13	protein_coding	cDNA sequence BC048507
ENSMUSG00000020312.13	48.4870482161589	0.576062138906316	0.362368466663203	1.58971376348187	0.111899339841694	0.921326565007031	0.71	0.53	0.37	0.42	0.39	0.34	Shc2	chr10	protein_coding	SHC (Src homology 2 domain containing) transforming protein 2
ENSMUSG00000113966.2	0.702396490343076	1.5756932850799	3.14169242869947	0.501542821533352	0.615989148850664	1	0	0	0.06	0	0.02	0	Gm47980	chr12	TEC	predicted gene, 47980
ENSMUSG00000025089.16	14.7735820578942	0.723947534954627	0.650161039690548	1.11348956759882	0.26549822638492	0.999605094179621	0.09	0.15	0.27	0.16	0.06	0.11	Gfra1	chr19	protein_coding	glial cell line derived neurotrophic factor family receptor alpha 1
ENSMUSG00000115759.2	0.327844463223848	-0.00774349	3.98362528535647	-0.00194383	0.998449048585767	1	0.06	0	0	0.07	0	0	Gm18787	chr15	transcribed_processed_pseudogene	predicted gene, 18787
ENSMUSG00000111474.2	1.18336178393132	1.37349805726497	2.06237919029394	0.665977461239423	0.505425506832138	1	0.03	0.03	0.09	0	0.06	0	Gm32926	chr10	lncRNA	predicted gene, 32926
ENSMUSG00000040749.12	84.1074827605575	-0.359213	0.28655915224901	-1.25354	0.210009394063026	0.998499912294358	1.7	1.92	1.64	2.81	1.71	2.6	Siah1b	chrX	protein_coding	siah E3 ubiquitin protein ligase 1B
ENSMUSG00000052595.9	25.5917424684012	-0.191164	0.586382484246151	-0.326005	0.744420691758304	0.999605094179621	0.21	0.56	0.19	0.21	0.58	0.35	A1cf	chr19	protein_coding	APOBEC1 complementation factor
ENSMUSG00000078599.10	0.17873733190864	-0.969525	4.0804728567969	-0.237601	0.812190515251218	1	0	0	0	0.01	0	0	Skint8	chr4	protein_coding	selection and upkeep of intraepithelial T cells 8
ENSMUSG00000110444.3	131.007700680139	-0.306778	0.281071136304841	-1.09146	0.275069612184939	0.999605094179621	0.57	0.62	0.46	0.94	0.52	0.71	Gm10033	chr8	protein_coding	predicted gene 10033
ENSMUSG00000021595.19	1282.15488511839	-0.0202114	0.172297204488735	-0.117305	0.906618110905922	0.999625017642878	12.17	12.17	9.26	11.42	11.66	12.78	Nsun2	chr13	protein_coding	NOL1/NOP2/Sun domain family member 2
ENSMUSG00000028124.16	2904.27596756073	0.152491900524304	0.305767149897244	0.49871904347982	0.61797732686169	0.999605094179621	21.82	35.25	16.57	19.56	31.17	18.77	Gclm	chr3	protein_coding	glutamate-cysteine ligase, modifier subunit
ENSMUSG00000105139.2	29.0207776639667	0.175338715804862	0.424287344630021	0.413254644579977	0.679420056084773	0.999605094179621	0.44	0.87	0.67	0.56	0.65	0.62	Gm19391	chr3	lncRNA	predicted gene, 19391
ENSMUSG00000105695.2	0.149107131315209	0.954028606943929	4.0804728567969	0.233803443969684	0.815137575771638	1	0.01	0	0	0	0	0	Gm43327	chr3	TEC	predicted gene 43327
ENSMUSG00000118032.2	1.14328873552508	-3.64915	2.19465855534212	-1.66274	0.096363976015125	1	0	0	0	0.1	0.25	0.25	Gm50147	chr19	lncRNA	predicted gene, 50147
ENSMUSG00000006728.13	2251.17562155853	-0.0451781	0.193691227087325	-0.233248	0.815568737400118	0.999605094179621	33.4	42.16	27.72	34.41	39.25	38.39	Cdk4	chr10	protein_coding	cyclin-dependent kinase 4
ENSMUSG00000022602.15	162.599593502262	-0.377853	0.316969026649618	-1.19208	0.23322953499446	0.999605094179621	3.13	2.06	1.8	4.47	2.5	2.65	Arc	chr15	protein_coding	activity regulated cytoskeletal-associated protein
ENSMUSG00000047641.9	1.47769496409398	0.366977808072197	1.87518616615133	0.195702066651542	0.84484336673699	1	0.04	0	0.07	0	0.02	0.07	Krt87	chr15	protein_coding	keratin 87
ENSMUSG00000111868.2	1.83089691264477	0.212233200448667	1.54733704085226	0.137160292066537	0.890904096550451	1	0.04	0.02	0.04	0.06	0	0.03	Gm47398	chr10	lncRNA	predicted gene, 47398
ENSMUSG00000018470.9	48.5977681157609	-0.086266	0.387886026111681	-0.2224	0.824002161324048	0.999605094179621	0.97	0.72	0.8	0.61	1.32	0.85	Kcnab3	chr11	protein_coding	potassium voltage-gated channel, shaker-related subfamily, beta member 3
ENSMUSG00000002565.17	2409.35200075614	0.181919932703455	0.159388094880287	1.14136462224541	0.253718220401052	0.999605094179621	41.48	49.95	37.88	39.79	41.33	38.81	Scin	chr12	protein_coding	scinderin
ENSMUSG00000040710.11	79.3784898549241	-0.186959	0.290619736851157	-0.643311	0.520022377741136	0.999605094179621	0.17	0.22	0.17	0.28	0.22	0.18	St8sia4	chr1	protein_coding	ST8 alpha-N-acetyl-neuraminide alpha-2,8-sialyltransferase 4
ENSMUSG00000035266.17	199.322837614694	-0.309414	0.208984915878932	-1.48056	0.138724507216555	0.948594335011886	1.94	1.59	1.78	2.65	1.98	2.32	Helq	chr5	protein_coding	helicase, POLQ-like
ENSMUSG00000103179.2	0.321517134538813	-1.82165	3.97037103855079	-0.458811	0.646370171348116	1	0	0	0	0	0.04	0.04	Gm37171	chr1	TEC	predicted gene, 37171
ENSMUSG00000069520.7	2042.41323833565	-0.0156467	0.292684990515402	-0.0534592	0.957366000131238	0.999625017642878	29.34	35.73	18.63	24.29	40.42	24.08	Tmem19	chr10	protein_coding	transmembrane protein 19
ENSMUSG00000029708.10	273.337625118983	0.0800191590839256	0.168415603091357	0.475129130645451	0.634694936332826	0.999605094179621	2.6	2.8	2.65	2.58	2.72	2.7	Gcc1	chr6	protein_coding	golgi coiled coil 1
ENSMUSG00000048696.12	225.194531015799	0.0221549862680661	0.222645044471488	0.0995081041244703	0.920734853676846	0.999625017642878	3.91	3.23	3.37	3.85	2.84	4.23	Mex3d	chr10	protein_coding	mex3 RNA binding family member D
ENSMUSG00000038160.8	556.911838428672	-0.0219768	0.168547385183892	-0.130389	0.896258505792722	0.999605094179621	10.59	13.03	11.97	11.74	13.6	12.63	Atg5	chr10	protein_coding	autophagy related 5
ENSMUSG00000021815.5	62.9619009223071	-0.293723	0.355043586572117	-0.827287	0.40807433311555	0.999605094179621	2.12	1.16	1.4	2.38	1.45	2.25	Mss51	chr14	protein_coding	MSS51 mitochondrial translational activator
ENSMUSG00000034071.16	8.28574818403836	-1.40961	0.78499607763349	-1.79569	0.0725441318806449	0.835460028177158	0.14	0.06	0.06	0.33	0.14	0.27	Zfp551	chr7	protein_coding	zinc fingr protein 551
ENSMUSG00000085407.2	1.5234408158493	0.90942352937518	2.11994568675962	0.4289843532573	0.667934611483674	1	0.07	0	0.09	0.1	0	0	1700095J03Rik	chr7	lncRNA	RIKEN cDNA 1700095J03 gene
ENSMUSG00000034959.9	54.4981415042333	0.16389751250495	0.384693796435667	0.42604667406525	0.670073836187463	0.999605094179621	0.42	0.54	0.86	0.52	0.45	0.74	Rubcnl	chr14	protein_coding	RUN and cysteine rich domain containing beclin 1 interacting protein like
ENSMUSG00000109576.2	0.17873733190864	-0.969525	4.0804728567969	-0.237601	0.812190515251218	1	0	0	0	0.03	0	0	Gm44704	chr7	TEC	predicted gene 44704
ENSMUSG00000033021.17	829.583961513299	-0.0934842	0.168778631850929	-0.553886	0.579656691633978	0.999605094179621	17.02	16.45	17.26	16.82	21.75	18.33	Gmppa	chr1	protein_coding	GDP-mannose pyrophosphorylase A
ENSMUSG00000025977.16	0.855499946623525	-1.91944	2.50548521449014	-0.766095	0.443619512669118	1	0	0	0.02	0.03	0	0.03	Boll	chr1	protein_coding	boule homolog, RNA binding protein
ENSMUSG00000111951.2	0.169369098107724	0.954028606943929	4.0804728567969	0.233803443969684	0.815137575771638	1	0	0.04	0	0	0	0	Gm48755	chr10	TEC	predicted gene, 48755
ENSMUSG00000030499.10	545.495005392049	0.318923109204342	0.163968248718675	1.9450296731017	0.0517714070861333	0.756600207294395	7.26	7.74	6.63	6.37	5.38	6.52	Kctd15	chr7	protein_coding	potassium channel tetramerisation domain containing 15
ENSMUSG00000019082.19	1104.20475649797	-0.275175	0.282103245269212	-0.975441	0.32934157292574	0.999605094179621	10.32	7.08	7.83	14.45	6.65	11.18	Slc25a22	chr7	protein_coding	solute carrier family 25 (mitochondrial carrier, glutamate), member 22
ENSMUSG00000020163.13	2063.05077866327	-0.101691	0.229263789840809	-0.443556	0.657363278196136	0.999605094179621	167.19	178.16	124.72	155.7	224.72	149.42	Uqcr11	chr10	protein_coding	ubiquinol-cytochrome c reductase, complex III subunit XI
ENSMUSG00000038876.13	693.192266807322	-0.0824591	0.192123435361962	-0.429199	0.667778551383348	0.999605094179621	7.29	6.87	8.71	9.16	6.91	9.45	Rnf146	chr10	protein_coding	ring finger protein 146
ENSMUSG00000048787.14	360.99525347441	-0.33605	0.181393444304501	-1.8526	0.0639391242569788	0.812940294124444	1.8	2.37	2	2.73	2.85	2.61	Dcun1d3	chr7	protein_coding	DCN1, defective in cullin neddylation 1, domain containing 3 (S. cerevisiae)
ENSMUSG00000030775.12	2.51230983894868	-0.97002	1.37965018142631	-0.703091	0.481999019335019	1	0.01	0.01	0.04	0.02	0.08	0.01	Trat1	chr16	protein_coding	T cell receptor associated transmembrane adaptor 1
ENSMUSG00000025243.18	253.500032607663	0.276919053565378	0.477702771345737	0.579689024590058	0.562124346049584	0.999605094179621	1.33	2.76	0.84	1.34	2.27	0.65	Slc6a20b	chr9	protein_coding	solute carrier family 6 (neurotransmitter transporter), member 20B
ENSMUSG00000116021.2	0.627290536004879	2.77969585569381	3.1389799536606	0.885541130153507	0.375864846577909	1	0.07	0	0.03	0	0	0	Gm49474	chr15	TEC	predicted gene, 49474
ENSMUSG00000107029.2	8.18713173623137	0.133281766894705	0.81704384340043	0.163126823574123	0.870418580508206	0.999605094179621	0.06	0.07	0.24	0.18	0.09	0.09	Gm43123	chr5	TEC	predicted gene 43123
ENSMUSG00000042700.17	1017.33790846771	0.0355730102010994	0.137568317221011	0.25858432319085	0.795955980229746	0.999605094179621	3.82	4.36	3.99	4.16	4.19	4.15	Sipa1l1	chr12	protein_coding	signal-induced proliferation-associated 1 like 1
ENSMUSG00000103925.2	1.13497774165211	1.33532160302365	2.03411294474357	0.656463844091992	0.511525723595017	1	0.11	0.12	0.06	0	0	0.12	B230112G18Rik	chr8	TEC	RIKEN cDNA B230112G18 gene
ENSMUSG00000109119.2	0.162489064165317	-0.969525	4.0804728567969	-0.237601	0.812190515251218	1	0	0	0	0	0.02	0	Gm44752	chr7	lncRNA	predicted gene 44752
ENSMUSG00000058579.6	17.3711688171262	6.58180645438136	1.50019728513119	4.38729393768088	1.14769640464849e-05	0.00470863444453469	0.31	0.21	2.5	0.03	0	0	Cela2a	chr4	protein_coding	chymotrypsin-like elastase family, member 2A
ENSMUSG00000039983.14	426.863267612024	-0.216737	0.178239788506574	-1.21598	0.223991428631504	0.999605094179621	8.55	8.12	10.33	11.82	10	11.23	Ccdc32	chr2	protein_coding	coiled-coil domain containing 32
ENSMUSG00000097025.3	8.37299400647839	-0.207556	0.888039945818649	-0.233724	0.815199274997131	0.999605094179621	0.23	0.54	0.45	1.02	0.37	0.11	Gm26558	chr2	lncRNA	predicted gene, 26558
ENSMUSG00000044927.7	142.116395874477	0.12509435373369	0.265920583951521	0.47041997228953	0.638054997709485	0.999605094179621	7.35	4.32	6.76	5.52	6.12	6.16	H1f10	chr6	protein_coding	H1.10 linker histone
ENSMUSG00000069986.5	1.69187179284649	1.14564307676818	1.82464972752559	0.627870138298703	0.530089014498427	1	0.19	0.43	0.11	0.36	0	0	Gm8054	chr8	processed_pseudogene	predicted pseudogene 8054
ENSMUSG00000118245.2	1.56700565455022	-0.293969	1.71358605108488	-0.171552	0.863789703092829	1	0	0.06	0.2	0.21	0.06	0.06	Gm30082	chr19	lncRNA	predicted gene, 30082
ENSMUSG00000114893.2	3.09567460551537	-0.338564	1.40218622064556	-0.241455	0.809202826032838	1	0.26	0.15	0.8	1.19	0	0.45	Gm48684	chr13	lncRNA	predicted gene, 48684
ENSMUSG00000116004.2	65.4821441477718	0.360924677892961	0.405948875869451	0.889088994568447	0.373955253110565	0.999605094179621	4.22	6.55	11.08	4.76	7.49	5.55	Gm49539	chr15	lncRNA	predicted gene, 49539
ENSMUSG00000100511.2	0.338997212432749	-0.00774322	3.93712880962172	-0.00196672	0.998430787004297	1	0	0	0.05	0	0	0.04	1700111N16Rik	chrX	lncRNA	RIKEN cDNA 1700111N16 gene
ENSMUSG00000085708.2	0.698676480333954	2.91721917500421	3.00833814780673	0.969711193248353	0.332190469548686	1	0	0.06	0.06	0	0	0	Gm16063	chr5	lncRNA	predicted gene 16063
ENSMUSG00000103307.2	0.358706473967893	-0.00774278	3.86028579284748	-0.00200575	0.998399641039873	1	0	0	0.03	0.03	0	0	Gm19335	chr1	TEC	predicted gene, 19335
ENSMUSG00000000693.11	384.239647927737	0.0409109336652553	0.225597102385576	0.181345120272569	0.856096692235865	0.999605094179621	5.36	3.32	4.12	4.05	4.27	4.79	Loxl3	chr6	protein_coding	lysyl oxidase-like 3
ENSMUSG00000114515.3	7.46341667232139	-0.213835	0.733089850567231	-0.291691	0.770523214958896	0.999605094179621	0.51	0.32	0.48	0.65	0.38	0.57	Aldoa	chr7	protein_coding	aldolase A, fructose-bisphosphate
ENSMUSG00000060470.8	360.510258382011	0.424156125383395	0.254087152389728	1.66933322442376	0.0950513592475663	0.901082290554129	3.89	2.69	2.47	2.52	1.81	2.79	Adgrg3	chr8	protein_coding	adhesion G protein-coupled receptor G3
ENSMUSG00000105186.2	0.162489064165317	-0.969525	4.0804728567969	-0.237601	0.812190515251218	1	0	0	0	0	0.26	0	Gm43778	chr5	TEC	predicted gene 43778
ENSMUSG00000081673.2	0.799700539228483	0.567504210885156	2.29882617358018	0.246866952102485	0.805011193259038	1	0.47	0	0.28	0	0.27	0.26	Gm14794	chrX	processed_pseudogene	predicted gene 14794
ENSMUSG00000032042.12	2526.54840903456	0.0213529873273569	0.155707526053429	0.137135229545872	0.890923906363486	0.999605094179621	39.74	34.58	40.18	44.47	34.87	39.59	Srpr	chr9	protein_coding	signal recognition particle receptor ('docking protein')
ENSMUSG00000116815.2	4.2069042683137	0.138948775051339	1.0367491755911	0.13402352113964	0.893383975047645	1	0.08	0.09	0.21	0.1	0.2	0.06	Gm49760	chr12	processed_pseudogene	predicted gene, 49760
ENSMUSG00000114618.2	0.162489064165317	-0.969525	4.0804728567969	-0.237601	0.812190515251218	1	0	0	0	0	0.02	0	Gm41183	chr14	lncRNA	predicted gene, 41183
ENSMUSG00000023341.16	172.831093857363	1.7117735134255	1.09613635760108	1.56164285725524	0.118372147290773	0.930181703850885	0.45	1.71	8.94	1.51	0.97	1.09	Mx2	chr16	polymorphic_pseudogene	MX dynamin-like GTPase 2
ENSMUSG00000029804.18	556.62753736976	-0.263914	0.226181313490421	-1.16683	0.243280768023927	0.999605094179621	2.55	3.43	2.42	3.01	4.3	3.27	Herc3	chr6	protein_coding	hect domain and RLD 3
ENSMUSG00000033004.17	1186.32839580068	0.128182021744838	0.129533071178511	0.989569849449404	0.322384413076767	0.999605094179621	3.23	3.11	3.34	3.11	3.08	3.14	Mycbp2	chr14	protein_coding	MYC binding protein 2, E3 ubiquitin protein ligase
ENSMUSG00000059742.11	5.53570287137784	-0.13111	0.991116839193373	-0.132285	0.894758830044221	1	0.02	0.01	0.02	0.04	0	0.02	Kcnh7	chr2	protein_coding	potassium voltage-gated channel, subfamily H (eag-related), member 7
ENSMUSG00000079436.4	2.00326442351497	-2.28828	1.69763470258141	-1.34792	0.177682648640297	1	0	0.04	0.04	0.09	0.28	0.04	Kcnj13	chr1	protein_coding	potassium inwardly-rectifying channel, subfamily J, member 13
ENSMUSG00000024180.15	1428.10466215139	0.0596765593133284	0.237199917548771	0.251587605636744	0.801359839802394	0.999605094179621	18.24	20.08	12.31	14.2	20.37	16.46	Pgap6	chr17	protein_coding	post-glycosylphosphatidylinositol attachment to proteins 6
ENSMUSG00000022562.16	4377.04699936972	0.244434738724843	0.222221313159267	1.09996082396316	0.271349191430379	0.999605094179621	48.94	44.99	29.16	32.46	38.77	38.06	Oplah	chr15	protein_coding	5-oxoprolinase (ATP-hydrolysing)
ENSMUSG00000055900.15	214.895127869096	-0.309738	0.231908210279848	-1.33561	0.181677487413461	0.978557005010482	4	5.95	4.11	5.82	6.71	5.77	Tmem69	chr4	protein_coding	transmembrane protein 69
ENSMUSG00000090658.8	0.994979827920516	0.971946104448549	2.18454326935285	0.444919593987479	0.656377862104521	1	0.03	0.09	0	0.03	0	0.03	Prss47	chr13	protein_coding	protease, serine 47
ENSMUSG00000030887.5	31.4242421966881	-0.17901	0.413135905588783	-0.433296	0.664799644303266	0.999605094179621	0.93	0.64	0.47	0.72	0.87	0.86	Pdzd9	chr7	protein_coding	PDZ domain containing 9
ENSMUSG00000104017.2	0.17873733190864	-0.969525	4.0804728567969	-0.237601	0.812190515251218	1	0	0	0	0.03	0	0	Gm37363	chr1	TEC	predicted gene, 37363
ENSMUSG00000088154.2	14.8284749627178	0.0595044761608734	0.591025907843626	0.100679979288856	0.919804504819207	0.999625017642878	6.3	11.07	4.07	5.41	8.58	7.57	Gm25637	chr4	snRNA	predicted gene, 25637
ENSMUSG00000047259.4	3.52415778712571	0.441373305317069	1.29579798610719	0.340618915949261	0.73339048728432	1	0.06	0	0.16	0.04	0.09	0.04	Mc4r	chr18	protein_coding	melanocortin 4 receptor
ENSMUSG00000019849.12	790.717068976459	-0.182645	0.187313931129032	-0.975075	0.329523010446944	0.999605094179621	3.77	3.78	2.7	4.36	3.84	4.06	Prep	chr10	protein_coding	prolyl endopeptidase
ENSMUSG00000096546.3	51.9260004943956	0.010595062922389	0.615975456141993	0.0172004628053665	0.98627669297921	0.999625017642878	0.47	1.05	0.29	0.25	1.19	0.43	Smlr1	chr10	protein_coding	small leucine-rich protein 1
ENSMUSG00000020818.17	778.671705236992	-0.0870667	0.18945819563683	-0.459556	0.64583477085311	0.999605094179621	5.55	6.11	4.5	5.79	6.81	5.44	Mfsd11	chr11	protein_coding	major facilitator superfamily domain containing 11
ENSMUSG00000114996.2	1.68442797185345	-0.457492	2.07573193034497	-0.2204	0.825559439041276	1	0	0	0.07	0	0.05	0.05	Gm48958	chr14	TEC	predicted gene, 48958
ENSMUSG00000035354.10	797.838184256599	0.00969914690274045	0.229988061542177	0.0421723929394559	0.966361270217211	0.999625017642878	4.15	3.53	5.72	5.13	3.79	5.12	Uvrag	chr7	protein_coding	UV radiation resistance associated gene
ENSMUSG00000117289.2	3.2968081932234	-1.18814	1.17140667353507	-1.01429	0.310445718800796	1	0.07	0.24	0.17	0.18	0.32	0.63	1700093J21Rik	chr16	lncRNA	RIKEN cDNA 1700093J21 gene
ENSMUSG00000032291.9	4.18395495188272	2.89951887255689	1.23302590341056	2.35154741237535	0.0186955068616549	1	0.34	0.45	0.61	0	0.13	0.06	Crabp1	chr9	protein_coding	cellular retinoic acid binding protein I
ENSMUSG00000049090.4	893.402533560293	0.0225599839838855	0.161785526813406	0.139443771196572	0.889099485791696	0.999605094179621	12.89	14.48	11.14	13.13	13.67	13.08	Zadh2	chr18	protein_coding	zinc binding alcohol dehydrogenase, domain containing 2
ENSMUSG00000037446.15	40.7922785448861	0.198215188832514	0.449092682598868	0.441368110665835	0.65894652461985	0.999605094179621	0.42	0.17	0.39	0.42	0.26	0.24	Tulp1	chr17	protein_coding	tubby like protein 1
ENSMUSG00000014769.11	3261.33730495455	0.0553351873365859	0.124188046127283	0.445575794628991	0.65590369847292	0.999605094179621	37.26	35.64	36.59	36.3	38.4	36.19	Psmb1	chr17	protein_coding	proteasome (prosome, macropain) subunit, beta type 1
ENSMUSG00000022571.10	295.048245775323	0.274359561528258	0.300578644354442	0.912771305218657	0.361362832903016	0.999605094179621	11.11	16.12	9.31	8.13	14.48	9.07	Pycrl	chr15	protein_coding	pyrroline-5-carboxylate reductase-like
ENSMUSG00000109342.2	0.179969142059253	0.954028606943929	4.0804728567969	0.233803443969684	0.815137575771638	1	0	0	0.11	0	0	0	Gm32983	chr7	processed_pseudogene	predicted gene, 32983
ENSMUSG00000078097.4	0.81282345586129	0.580780243667801	2.56721054421755	0.226230078781798	0.821022477488979	1	0.1	0.22	0	0	0.22	0	Gm10913	chr16	processed_pseudogene	predicted pseudogene 10913
ENSMUSG00000110166.2	0.848360896463816	-1.92395	2.25791160548583	-0.852092	0.394163280786759	1	0	0.11	0	0.26	0.11	0.11	Gm45641	chr8	lncRNA	predicted gene 45641
ENSMUSG00000027206.14	1111.09661948637	-0.273914	0.165718083784802	-1.65289	0.0983534399486893	0.903175047972806	15.63	14.56	12.71	18.45	16.08	20.11	Cops2	chr2	protein_coding	COP9 signalosome subunit 2
ENSMUSG00000045326.14	3.65714	1.7694485385441	1.13067234790501	1.56495251858123	0.117594042956804	1	0.04	0.03	0.06	0.01	0.02	0.01	Fndc7	chr3	protein_coding	fibronectin type III domain containing 7
ENSMUSG00000103251.2	0.849040001357058	-0.642159	2.27640745801283	-0.282093	0.777871941214822	1	0.02	0	0.02	0.05	0.02	0	Gm37519	chr1	TEC	predicted gene, 37519
ENSMUSG00000001700.11	575.656885883918	0.0997129818204016	0.143760563573397	0.69360455567144	0.487930235981858	0.999605094179621	5.18	5.25	5.44	5.47	4.89	5.24	Gramd3	chr18	protein_coding	GRAM domain containing 3
ENSMUSG00000074415.15	242.543802538982	0.126849521396255	0.239882133209491	0.528799372004402	0.596944633442462	0.999605094179621	0.46	0.67	0.47	0.44	0.6	0.5	Mir100hg	chr9	lncRNA	Mir100 Mirlet7a-2 Mir125b-1 cluster host gene
ENSMUSG00000074206.8	3.53215043705619	-1.31818	1.21574170459596	-1.08426	0.278247788306121	1	0.02	0	0.05	0.07	0.03	0.07	Adh6b	chr3	protein_coding	alcohol dehydrogenase 6B (class V)
ENSMUSG00000111225.2	2.45245477886322	0.184122024894564	1.28445960707904	0.143345905063742	0.886017003151212	1	0.45	0.13	0.41	0.15	0.51	0.25	Gm47790	chr9	lncRNA	predicted gene, 47790
ENSMUSG00000034173.14	49.892831248353	-0.378913	0.482569574032152	-0.785198	0.432337635438366	0.999605094179621	0.74	0.3	0.27	0.55	0.4	0.86	Zbed5	chr5	protein_coding	zinc finger, BED type containing 5
ENSMUSG00000112794.2	50.7291835544196	0.628309718233688	0.367468256442766	1.70983399849546	0.087296574115664	0.885615835274937	0.81	1.08	1.61	0.69	0.86	0.81	Gm48878	chr10	TEC	predicted gene, 48878
ENSMUSG00000056468.4	25.1535611067947	-0.106184	0.452606947652368	-0.234604	0.814515927498381	0.999605094179621	0.35	0.28	0.47	0.29	0.49	0.45	5730596B20Rik	chr6	TEC	RIKEN cDNA 5730596B20 gene
ENSMUSG00000040236.5	761.034109333691	-0.018025	0.13906553927469	-0.129615	0.896871169673249	0.999605094179621	7.53	8.05	7.51	8.63	8.16	7.83	Trappc5	chr8	protein_coding	trafficking protein particle complex 5
ENSMUSG00000022809.5	254.934491822288	-0.0260648	0.21629804514194	-0.120504	0.904083720113769	0.999625017642878	5.34	5.57	4.07	4.83	5.03	6.19	Nr1i2	chr16	protein_coding	nuclear receptor subfamily 1, group I, member 2
ENSMUSG00000115596.2	1.44311294334081	1.00169454945677	1.87762996988431	0.533488794663033	0.593695265671788	1	0.22	0.17	0.09	0	0	0.25	Gm48969	chr14	lncRNA	predicted gene, 48969
ENSMUSG00000051076.9	219.617433354919	0.0646042114309863	0.25407037092297	0.254276841476227	0.799281689772689	0.999605094179621	4.13	5.62	3.22	4	4.1	4.94	Vtcn1	chr3	protein_coding	V-set domain containing T cell activation inhibitor 1
ENSMUSG00000041741.11	480.407283170176	-0.0683638	0.302075587938667	-0.226313	0.820957608945213	0.999605094179621	1.96	1.15	2.46	2.08	1.53	2.55	Pde3a	chr6	protein_coding	phosphodiesterase 3A, cGMP inhibited
ENSMUSG00000027840.6	2.70794988859147	-0.773937	1.46995174227799	-0.526505	0.598537231207933	1	0.01	0.06	0	0.08	0.01	0.04	Wnt2b	chr3	protein_coding	wingless-type MMTV integration site family, member 2B
ENSMUSG00000051147.11	364.190275881326	-0.30997	0.184801933252962	-1.67731	0.0934818324150585	0.898393665190018	11.43	11.24	9.66	15.75	12	14.53	Nat2	chr8	protein_coding	N-acetyltransferase 2 (arylamine N-acetyltransferase)
ENSMUSG00000072946.13	824.935398097005	0.0529923379819461	0.3187769196127	0.166236432820574	0.867970889070258	0.999605094179621	6.15	9.7	5.62	4.76	10.4	6.51	Ptgr2	chr12	protein_coding	prostaglandin reductase 2
ENSMUSG00000071359.14	401.433935260258	-0.0473346	0.190500715105921	-0.248475	0.803767042950165	0.999605094179621	5.52	5.53	7.23	6.87	5.96	7.06	Tbpl1	chr10	protein_coding	TATA box binding protein-like 1
ENSMUSG00000118377.2	2.78954107625211	-0.521081	1.15302511978104	-0.451925	0.65132270195662	1	0.1	0.07	0.08	0.08	0.15	0.15	Gm9276	chr19	processed_pseudogene	predicted gene 9276
ENSMUSG00000085704.2	35.2118126631484	-0.254886	0.359125307902956	-0.709741	0.477864631982684	0.999605094179621	0.75	0.94	0.78	1.12	0.88	1.11	4921531C22Rik	chr2	lncRNA	RIKEN cDNA 4921531C22 gene
ENSMUSG00000047180.9	750.063238376622	0.618538459574285	0.272506133059327	2.2698148207902	0.0232188209538196	0.582333170646251	11.37	10.68	20.69	10.94	8.51	9.88	Neurl3	chr1	protein_coding	neuralized E3 ubiquitin protein ligase 3
ENSMUSG00000032712.17	716.777152643934	-0.0402772	0.154538996075059	-0.260628	0.79437942326445	0.999605094179621	3.78	3.32	4.01	4.2	3.79	4.04	Resf1	chr6	protein_coding	retroelement silencing factor 1
ENSMUSG00000023169.16	194.918211881516	0.337743636145602	0.239416396376962	1.41069551315869	0.158334414545807	0.970260213646918	0.57	0.54	0.8	0.61	0.53	0.46	Slc38a1	chr15	protein_coding	solute carrier family 38, member 1
ENSMUSG00000094559.3	0.84494185631323	-3.2058	2.82109	-1.13637	0.255802170962924	1	0	0	0	0.04	0.06	0	Cyp2d34	chr15	protein_coding	cytochrome P450, family 2, subfamily d, polypeptide 34
ENSMUSG00000077167.3	9.87616862384104	-0.245728	0.665270843780164	-0.369366	0.711855265554835	0.999605094179621	1.28	2.3	1.99	2.82	1.45	2.68	Gm24119	chr10	snoRNA	predicted gene, 24119
ENSMUSG00000109946.2	135.018559337458	-0.462049	0.260709000619757	-1.77228	0.0763482582591524	0.849374659045266	2.75	3.91	2.41	4.06	4.14	4.93	Brd3os	chr2	protein_coding	bromodomain containing 3, opposite strand
ENSMUSG00000056078.7	0.169369098107724	0.954028606943929	4.0804728567969	0.233803443969684	0.815137575771638	1	0	0.01	0	0	0	0	Lipm	chr19	protein_coding	lipase, family member M
ENSMUSG00000010057.9	360.263899444313	-0.0698111	0.198382123615382	-0.351902	0.72491171626495	0.999605094179621	8.26	10.39	7.79	9.98	10.67	8.55	Nprl2	chr9	protein_coding	NPR2 like, GATOR1 complex subunit
ENSMUSG00000049878.14	360.209894643247	-0.054543	0.286596476144205	-0.190313	0.849063846236529	0.999605094179621	2.1	1.31	2.22	2.28	1.4	2.5	Rlf	chr4	protein_coding	rearranged L-myc fusion sequence
ENSMUSG00000032652.14	415.08126858002	0.108581238260129	0.221919819544394	0.489281392185019	0.624642492997247	0.999605094179621	3.73	2.77	4.03	3.99	2.79	3.54	Crebl2	chr6	protein_coding	cAMP responsive element binding protein-like 2
ENSMUSG00000105204.2	1016.56953167695	-0.0559633	0.143195392160106	-0.390818	0.695931810651778	0.999605094179621	18.78	18.47	20.01	21.75	21.76	19.15	Gm43738	chr3	protein_coding	predicted gene 43738
ENSMUSG00000033335.18	3092.73102889984	0.0128289955738653	0.161431502363609	0.0794702111175871	0.93665862474026	0.999625017642878	27.79	26.77	33.66	33.49	27.39	31.26	Dnm2	chr9	protein_coding	dynamin 2
ENSMUSG00000024130.17	4628.31187427255	0.19198850056615	0.199848281774571	0.960671259524332	0.336717486466973	0.999605094179621	28.79	29.93	20.99	22.17	28.34	22.84	Abca3	chr17	protein_coding	ATP-binding cassette, sub-family A (ABC1), member 3
ENSMUSG00000014551.9	370.51295102745	-0.216191	0.340053686974253	-0.635754	0.524936618890635	0.999605094179621	2.57	3.6	1.72	2.21	4.6	2.8	Mrps25	chr6	protein_coding	mitochondrial ribosomal protein S25
ENSMUSG00000106607.2	0.179969142059253	0.954028606943929	4.0804728567969	0.233803443969684	0.815137575771638	1	0	0	0.04	0	0	0	Gm43178	chr5	TEC	predicted gene 43178
ENSMUSG00000066705.8	386.087567789666	-0.260776	0.241863134650325	-1.0782	0.280946490878981	0.999605094179621	5.14	3.09	4.71	4.78	5.34	6.2	Fxyd6	chr9	protein_coding	FXYD domain-containing ion transport regulator 6
ENSMUSG00000037225.14	130.993608265792	0.417172848911189	0.280725305301823	1.48605359414486	0.137264945561872	0.948352141903508	1.24	1.25	0.85	0.67	1.05	0.92	Fgf2	chr3	protein_coding	fibroblast growth factor 2
ENSMUSG00000118238.2	10.8196235511009	-0.0154401	0.752296139729638	-0.020524	0.983625381536164	0.999625017642878	1.25	0.52	0.28	0.59	1.1	0.51	Gm34432	chr19	processed_pseudogene	predicted gene, 34432
ENSMUSG00000053693.17	8.5821557007835	0.236241814797348	0.793760757212292	0.297623449699171	0.76599057494602	0.999605094179621	0.06	0.1	0.06	0.03	0.12	0.05	Mast1	chr8	protein_coding	microtubule associated serine/threonine kinase 1
ENSMUSG00000022091.7	1502.21093841236	0.267684841441732	0.248114510191116	1.07887620613378	0.280642917154662	0.999605094179621	24.88	15.18	28.32	23.25	17.85	18.83	Sorbs3	chr14	protein_coding	sorbin and SH3 domain containing 3
ENSMUSG00000025917.10	1416.8865089489	-0.0818778	0.135832722215331	-0.602784	0.546652291251895	0.999605094179621	17.87	18.73	18.74	22.6	19.41	19.69	Cops5	chr1	protein_coding	COP9 signalosome subunit 5
ENSMUSG00000022101.7	6.33113069533983	0.0914314702745357	0.955199783659746	0.0957197351157533	0.923743166513345	1	0.27	0.12	0.19	0.38	0.03	0.18	Fgf17	chr14	protein_coding	fibroblast growth factor 17
ENSMUSG00000072964.15	278.148733843738	0.0964431066570588	0.180158339946159	0.535324130350454	0.592425743211546	0.999605094179621	3.06	2.76	3.24	2.85	2.85	3.23	Bhlhb9	chrX	protein_coding	basic helix-loop-helix domain containing, class B9
ENSMUSG00000039936.19	457.443118910945	-0.107909	0.212770856399648	-0.50716	0.61204239103626	0.999605094179621	3.13	2.98	4.54	3.91	4.12	4.04	Pik3cd	chr4	protein_coding	phosphatidylinositol-4,5-bisphosphate 3-kinase catalytic subunit delta
ENSMUSG00000039375.17	3.04786073701887	0.131125063919623	1.53879785310295	0.0852126636745771	0.932092323044489	1	0.03	0.04	0	0	0.05	0.02	Wdr17	chr8	protein_coding	WD repeat domain 17
ENSMUSG00000072723.13	0.324978128330633	-1.83481	4.04063690726668	-0.454088	0.649765195713222	1	0	0	0	0	0.04	0	Gm10044	chr14	transcribed_unprocessed_pseudogene	predicted gene 10044
ENSMUSG00000105501.2	0.162489064165317	-0.969525	4.0804728567969	-0.237601	0.812190515251218	1	0	0	0	0	0.02	0	5330426L24Rik	chr14	lncRNA	RIKEN cDNA 5330426L24 gene
ENSMUSG00000001998.16	54.1939913901256	-0.039813	0.293758974528267	-0.135529	0.892193269294161	0.999605094179621	0.29	0.25	0.29	0.31	0.3	0.28	Ap4e1	chr2	protein_coding	adaptor-related protein complex AP-4, epsilon 1
ENSMUSG00002075808.1	3.06132711586362	0.426528967675816	1.21511797983244	0.351018563427588	0.725574421832264	1	1.91	1.46	0.39	0.41	1.81	0.72	ENSMUSG00002075808	chr9	miRNA	--
ENSMUSG00000020191.12	17.2625999126857	0.00807805076032071	0.55224338549271	0.0146277003446832	0.988329199935848	0.999625017642878	0.43	0.33	0.64	0.43	0.33	0.71	Spata48	chr11	protein_coding	spermatogenesis associated 48
ENSMUSG00000107877.3	5.0775366235261	-0.0831348	1.01114991547107	-0.0822181	0.93447331011874	1	0.04	0.01	0.05	0.01	0.04	0.05	Gm43951	chr11	protein_coding	predicted gene, 43951
ENSMUSG00000041632.8	413.774160661451	-0.127763	0.199443424654649	-0.640597	0.521784652033443	0.999605094179621	10.61	10.51	7.47	11.7	10.89	10.33	Mrps27	chr13	protein_coding	mitochondrial ribosomal protein S27
ENSMUSG00000030706.18	701.366	0.062023169121724	0.143444850679076	0.432383378197983	0.66546279680775	0.999605094179621	4.6	4.34	4.36	4.39	4.69	4.33	Mrpl48	chr7	protein_coding	mitochondrial ribosomal protein L48
ENSMUSG00000054412.6	1.01053169203178	1.06450788367334	2.18243990187041	0.487760456890943	0.625719523476365	1	0.02	0	0.06	0	0.02	0.02	Gm4793	chr1	lncRNA	predicted gene 4793
ENSMUSG00000055923.17	83.4699071317945	0.0821320460260292	0.314838266665308	0.260870595229584	0.794192301476932	0.999605094179621	0.49	0.64	0.37	0.42	0.61	0.46	Aasdh	chr5	protein_coding	aminoadipate-semialdehyde dehydrogenase
ENSMUSG00000102573.2	0.660514346971561	-1.44447	2.71950007939387	-0.531153	0.595312911631849	1	0	0	0.02	0	0.01	0.03	Gm7265	chr9	TEC	predicted gene 7265
ENSMUSG00000095959.3	11.1856670942447	0.88484052221346	1.27522390905661	0.693870712373992	0.487763292063791	0.999605094179621	0.24	0.41	0	0.03	0.32	0.01	Gm10845	chr14	lncRNA	predicted gene 10845
ENSMUSG00000042426.7	244.590794771876	0.0822275104750421	0.235013625812074	0.34988401285632	0.726425745527495	0.999605094179621	1.63	2.68	2.03	2.1	2.25	1.95	Dhx29	chr13	protein_coding	DEAH (Asp-Glu-Ala-His) box polypeptide 29
ENSMUSG00000088139.4	2.64858774267116	-0.339715	1.25847792392204	-0.269941	0.787205289745953	1	1.43	1.64	2.59	0.92	4.86	1.61	Gm27343	chr2	snRNA	predicted gene, 27343
ENSMUSG00000032064.18	177.873524686037	-0.332852	0.298721949989693	-1.11425	0.265169923778508	0.999605094179621	1.05	0.51	0.82	1.13	0.86	1.18	Dixdc1	chr9	protein_coding	DIX domain containing 1
ENSMUSG00000032598.9	493.426638797418	0.0389493217138741	0.171988219563168	0.22646505564626	0.820839734799537	0.999605094179621	5.27	5.05	5.94	5.64	6.05	4.96	Nckipsd	chr9	protein_coding	NCK interacting protein with SH3 domain
ENSMUSG00000026424.9	2.81242773580449	1.2882854619919	1.35159702974003	0.95315795584405	0.340510045277008	1	0.06	0.14	0.07	0	0.09	0.02	Gpr37l1	chr1	protein_coding	G protein-coupled receptor 37-like 1
ENSMUSG00000029867.6	17.4664	-1.413	0.547100856702088	-2.5827	0.00980313427658661	0.401212948093585	0.73	0.63	0.59	2.27	1.1	2.12	Llcfc1	chr6	protein_coding	LLLL and CFNLAS motif containing 1
ENSMUSG00000095633.3	0.4671632720622	-0.848839	3.54612778571327	-0.239371	0.810818099459564	1	0.13	0	0	0	0	0.28	Igkv4-58	chr6	IG_V_gene	immunoglobulin kappa variable 4-58
ENSMUSG00000027030.16	735.615131102846	-0.0214813	0.156611498415296	-0.137163	0.890901816815935	0.999605094179621	6.86	7.16	8.29	8.51	7.82	7.51	Stk39	chr2	protein_coding	serine/threonine kinase 39
ENSMUSG00000103558.2	2.99615874707271	1.31567110287764	1.52858041380044	0.860714353657421	0.389395385664059	1	0	0.07	0.38	0.12	0.04	0.03	Gm38220	chr17	TEC	predicted gene, 38220
ENSMUSG00000044544.5	0.359938284118506	1.95482571233294	4.02897851354679	0.485191396717594	0.627540584232731	1	0	0	0.06	0	0	0	4921513I03Rik	chr10	lncRNA	RIKEN cDNA 4921513I03 gene
ENSMUSG00000028057.15	769.94619141233	0.0301332067881896	0.20623838598722	0.146108623978743	0.883835638529123	0.999605094179621	13.82	9.06	13.56	13.07	11.88	12.67	Rit1	chr3	protein_coding	Ras-like without CAAX 1
ENSMUSG00000094586.5	0.159028070373496	-0.969525	4.0804728567969	-0.237601	0.812190515251218	1	0	0	0	0	0	0.03	Vmn1r41	chr6	protein_coding	vomeronasal 1 receptor 41
ENSMUSG00000020834.18	140.694232656199	0.178411221264857	0.246582272658838	0.723536284020303	0.469350470587898	0.999605094179621	3.43	4.56	3.52	3.71	4.07	2.91	Dhrs13	chr11	protein_coding	dehydrogenase/reductase (SDR family) member 13
ENSMUSG00000081974.4	5.90097742207774	-0.168055	0.820250762953179	-0.204883	0.837663920152462	1	0.11	0.11	0.08	0.08	0.11	0.16	Gm11960	chr11	transcribed_processed_pseudogene	predicted gene 11960
ENSMUSG00000033491.14	3.36670500821102	-0.521246	1.3124823194532	-0.397145	0.691260212679117	1	0.1	0.01	0	0.07	0.07	0.04	Prss35	chr9	protein_coding	protease, serine 35
ENSMUSG00000000562.6	15.0668943870744	0.25459819306816	0.538723661016533	0.472595156833749	0.636502038448779	0.999605094179621	0.25	0.23	0.18	0.26	0.16	0.16	Adora3	chr3	protein_coding	adenosine A3 receptor
ENSMUSG00000105003.2	0.162489064165317	-0.969525	4.0804728567969	-0.237601	0.812190515251218	1	0	0	0	0	0.02	0	Gm40055	chr3	lncRNA	predicted gene, 40055
ENSMUSG00000064351.1	198962.889895621	0.0946629500324835	0.163702199705287	0.578263152253942	0.563086467804153	0.999605094179621	6023.88	7776.41	6339.92	7069.75	6897.34	5882.12	mt-Co1	chrM	protein_coding	mitochondrially encoded cytochrome c oxidase I
ENSMUSG00000100562.2	0.663716324546081	0.0462590874445249	3.18493692836172	0.0145243339146185	0.988411665653655	1	0	0.1	0	0	0.1	0	Gm29611	chr1	lncRNA	predicted gene 29611
ENSMUSG00000093672.3	1.30806684976896	0.75925573407524	1.74818055611334	0.434311965900859	0.664061915710376	1	0.03	0.02	0.03	0	0.02	0.03	Gm20655	chr10	lncRNA	predicted gene 20655
ENSMUSG00000084413.2	0.159028070373496	-0.969525	4.0804728567969	-0.237601	0.812190515251218	1	0	0	0	0	0	0.05	Gm12017	chr11	processed_pseudogene	predicted gene 12017
ENSMUSG00000047037.6	79.6613713388089	-0.391381	0.287044116643756	-1.36349	0.172729334873512	0.974163002379649	1.1	1.12	1.06	1.25	1.91	1.35	Nipa1	chr7	protein_coding	non imprinted in Prader-Willi/Angelman syndrome 1 homolog (human)
ENSMUSG00000022214.16	2518.63791094049	-0.0216259	0.146452556852186	-0.147665	0.882607237119681	0.999605094179621	13.94	15.65	17.32	16.74	17.21	16.14	Dcaf11	chr14	protein_coding	DDB1 and CUL4 associated factor 11
ENSMUSG00000061119.8	1245.12388812304	0.0313266263463486	0.1530834038619	0.204637639065101	0.837855245932359	0.999605094179621	10.36	11.97	12.34	11.06	12.53	12.08	Prcp	chr7	protein_coding	prolylcarboxypeptidase (angiotensinase C)
ENSMUSG00000005268.21	56.048979958021	-0.24014	0.452628664988113	-0.530545	0.59573410745897	0.999605094179621	0.12	0.29	0.1	0.18	0.26	0.18	Prlr	chr15	protein_coding	prolactin receptor
ENSMUSG00000006724.13	3550.58450144998	-0.687986	0.858604329114752	-0.801284	0.422967234129021	0.999605094179621	43.84	42.33	73.75	92.35	16.31	163.63	Cyp27b1	chr10	protein_coding	cytochrome P450, family 27, subfamily b, polypeptide 1
ENSMUSG00000114886.2	0.517734544341389	-0.918176	2.95363822780987	-0.310863	0.755905074167381	1	0	0	0.1	0.1	0	0.09	Gm48432	chr13	processed_pseudogene	predicted gene, 48432
ENSMUSG00000028199.19	3346.39933310484	-0.157515	0.245900954228168	-0.640564	0.521806244645409	0.999605094179621	28.25	32.43	16.65	30.95	31.86	27.95	Cryz	chr3	protein_coding	crystallin, zeta
ENSMUSG00000113113.2	2.46434588534541	-0.218533	1.29433065832452	-0.168839	0.865923433036708	1	0.33	0.38	0.14	0.29	0.63	0.13	Gm2614	chr12	processed_pseudogene	predicted gene 2614
ENSMUSG00000036270.17	941.686262156011	-0.0378115	0.201914552106513	-0.187265	0.851452975442536	0.999605094179621	9.45	6.88	9.25	10.29	7.57	9.84	Edc4	chr8	protein_coding	enhancer of mRNA decapping 4
ENSMUSG00000062519.14	249.258098822713	0.113348131814059	0.203844227031931	0.556052695062605	0.578174832127723	0.999605094179621	1.05	1.03	1.26	1.07	0.93	1.24	Zfp398	chr6	protein_coding	zinc finger protein 398
ENSMUSG00000037022.4	171.21796449839	0.161078959696856	0.324510703531165	0.496374874369548	0.619629948670787	0.999605094179621	1.44	1.98	1.12	1.17	2.01	1.08	Mmaa	chr8	protein_coding	methylmalonic aciduria (cobalamin deficiency) type A
ENSMUSG00000078532.10	79.7199813452201	-0.0167646	0.375793891229843	-0.0446112	0.964417199538957	0.999625017642878	2.65	3.97	1.79	2.88	3.93	2.13	Nkain1	chr4	protein_coding	Na+/K+ transporting ATPase interacting 1
ENSMUSG00000062345.11	0.539907426177759	2.54433172877085	3.98841799593578	0.637930059327669	0.523519209399317	1	0	0	0.07	0	0	0	Serpinb2	chr1	protein_coding	serine (or cysteine) peptidase inhibitor, clade B, member 2
ENSMUSG00000085385.8	418.671888268409	-0.0288805	0.223452670776521	-0.129247	0.897162417233648	0.999605094179621	3.06	3.66	2.18	3.43	3.03	3.1	Snhg17	chr2	lncRNA	small nucleolar RNA host gene 17
ENSMUSG00000115230.2	18.4190980258899	-0.588873	0.516123002999463	-1.14096	0.253888379665074	0.999605094179621	0.36	0.75	0.51	1.01	0.89	0.66	AU022793	chr15	lncRNA	expressed sequence AU022793
ENSMUSG00000036188.5	432.092992606736	-0.167808	0.170739356419061	-0.982832	0.325690241456649	0.999605094179621	3.06	3.71	3.46	3.87	4.36	3.87	Ankmy2	chr12	protein_coding	ankyrin repeat and MYND domain containing 2
ENSMUSG00000118099.2	0.538675616027146	0.986718562188494	3.3981989917781	0.290365150650638	0.771536901509967	1	0	0	0.07	0.04	0	0	Gm31356	chr19	lncRNA	predicted gene, 31356
ENSMUSG00000054728.18	622.689126481874	0.0243251849083579	0.269433009245047	0.0902828683705728	0.928062433609846	0.999625017642878	2.9	2.18	4.59	3.29	3.27	3.45	Phactr1	chr13	protein_coding	phosphatase and actin regulator 1
ENSMUSG00000044122.16	34.015106197411	1.13278457082197	0.445225439325959	2.54429435240027	0.0109498767528367	0.423111350865904	0.96	1.01	0.87	0.21	0.59	0.55	Proca1	chr11	protein_coding	protein interacting with cyclin A1
ENSMUSG00000081929.2	0.832791733613735	-0.609364	2.28314424427264	-0.266897	0.789548683472368	1	0.1	0	0.12	0.13	0.22	0	Rps11-ps2	chr11	processed_pseudogene	ribosomal protein S11, pseudogene 2
ENSMUSG00000029714.12	1665.43204524046	0.0343428465168359	0.254888849834725	0.134736558853416	0.892820166949271	0.999605094179621	18.59	11.08	16.63	17.84	11.53	18.36	Gigyf1	chr5	protein_coding	GRB10 interacting GYF protein 1
ENSMUSG00000051111.17	2.42843084842034	0.982248524137408	1.41304633909776	0.695128317422751	0.486974889946042	1	0.02	0.02	0.01	0.01	0	0.02	Sv2c	chr13	protein_coding	synaptic vesicle glycoprotein 2c
ENSMUSG00000006445.4	701.210923436319	0.505497576797662	0.163766794175113	3.08669153196675	0.00202397508768333	0.170226424749607	10	8.09	8.54	7.15	6.25	6.38	Epha2	chr4	protein_coding	Eph receptor A2
ENSMUSG00000030029.15	271.141557484766	0.0692337703758102	0.173467395603159	0.399116906869324	0.689807065249286	0.999605094179621	2.55	2.37	2.6	2.39	2.63	2.52	Lrig1	chr6	protein_coding	leucine-rich repeats and immunoglobulin-like domains 1
ENSMUSG00000021288.20	1865.93305310124	0.200221946781558	0.173017773765014	1.15723340108105	0.247177014816431	0.999605094179621	17.96	13.46	16.08	15.58	12.83	15.18	Klc1	chr12	protein_coding	kinesin light chain 1
ENSMUSG00000074060.11	3.24246820163613	-0.934499	1.31534762666906	-0.710457	0.477420496413878	1	0.12	0.1	0	0.08	0.31	0.07	Fbxw15	chr9	protein_coding	F-box and WD-40 domain protein 15
ENSMUSG00000037474.14	35.3886954475106	0.211350440742225	0.436822416110412	0.483836069183783	0.628502214689748	0.999605094179621	0.11	0.18	0.13	0.16	0.07	0.15	Dtl	chr1	protein_coding	denticleless E3 ubiquitin protein ligase
ENSMUSG00000024986.13	108.875000959282	0.0154862068926065	0.245341595032566	0.0631210002957342	0.949670151824437	0.999625017642878	1.05	0.94	1.29	1.1	1.07	1.24	Hhex	chr19	protein_coding	hematopoietically expressed homeobox
ENSMUSG00000027643.10	1.6369086864834	-0.679449	1.63183882263183	-0.41637	0.677139378746138	1	0.2	0.08	0	0.26	0.15	0.08	Ghrh	chr2	protein_coding	growth hormone releasing hormone
ENSMUSG00000067577.9	5.31913841563456	-1.0407	1.08905411525193	-0.955599	0.339274702112428	1	0.01	0.02	0.14	0.19	0.11	0.06	A430093F15Rik	chr19	lncRNA	RIKEN cDNA A430093F15 gene
ENSMUSG00000037253.9	518.764241118998	-0.0595344	0.176260841898603	-0.337763	0.735541690271892	0.999605094179621	6.41	7.95	6.22	7.57	6.89	8.11	Mex3c	chr18	protein_coding	mex3 RNA binding family member C
ENSMUSG00000072847.5	232.83312180347	-0.2737	0.204233819037674	-1.34013	0.180202244785894	0.978557005010482	4.21	3.41	4.58	5.16	4.74	5.64	A530017D24Rik	chr11	lncRNA	RIKEN cDNA A530017D24 gene
ENSMUSG00000097462.8	68.4788788066079	0.485103549514878	0.311501299863159	1.55730826718213	0.119397313543706	0.930181703850885	0.81	0.49	0.8	0.5	0.51	0.56	9530026P05Rik	chr6	lncRNA	RIKEN cDNA 9530026P05 gene
ENSMUSG00000094796.3	24.1244271903868	0.850960692455632	0.745009421972809	1.14221467186584	0.253364798835111	0.999605094179621	0.14	1	1.81	0.76	0.61	0.35	BC147527	chr13	protein_coding	cDNA sequence BC147527
ENSMUSG00000033735.10	1148.08610389272	-0.0589826	0.268770836902894	-0.219453	0.826296988360712	0.999605094179621	17.23	19.89	10.91	14.99	22.4	15.15	Spr	chr6	protein_coding	sepiapterin reductase
ENSMUSG00000020547.6	789.045579611184	-0.120444	0.181891257698675	-0.662178	0.507857040054219	0.999605094179621	6.83	8.31	6.02	7.97	8.71	7.51	Bzw2	chr12	protein_coding	basic leucine zipper and W2 domains 2
ENSMUSG00000085721.2	0.338738196215448	1.87829904961565	4.03552587549318	0.465440962978859	0.641615705408495	1	0	0.3	0	0	0	0	Gm12796	chr4	lncRNA	predicted gene 12796
ENSMUSG00000111368.2	122.494149591211	-1.1143	0.23669736341865	-4.7077	2.50527733449407e-06	0.00168565080174099	4.74	3.45	4.67	9.86	9.81	9.68	Gm47889	chr10	lncRNA	predicted gene, 47889
ENSMUSG00000103441.2	0.179969142059253	0.954028606943929	4.0804728567969	0.233803443969684	0.815137575771638	1	0	0	0.06	0	0	0	7530428D23Rik	chr3	transcribed_processed_pseudogene	RIKEN cDNA 7530428D23 gene
ENSMUSG00000084871.2	0.338738196215448	1.87829904961565	4.03552587549318	0.465440962978859	0.641615705408495	1	0	0.16	0	0	0	0	Gm2800	chr12	lncRNA	predicted gene 2800
ENSMUSG00000087230.11	15.2110978497204	0.413297697512546	0.529940397653742	0.77989468125544	0.435452869390197	0.999605094179621	0.22	0.26	0.34	0.25	0.17	0.22	Mroh3	chr1	protein_coding	maestro heat-like repeat family member 3
ENSMUSG00000002308.17	300.450845939432	-0.0662166	0.276082497492862	-0.239844	0.810451538715222	0.999605094179621	4.85	7.02	3.55	5.22	6.63	5.11	Cd320	chr17	protein_coding	CD320 antigen
ENSMUSG00000089239.3	0.162489064165317	-0.969525	4.0804728567969	-0.237601	0.812190515251218	1	0	0	0	0	0.76	0	Gm22200	chr18	snoRNA	predicted gene, 22200
ENSMUSG00000081485.6	8.89653432387477	0.545640132108937	0.715093387875564	0.763033390268022	0.445443482798449	0.999605094179621	2.34	4.02	1.99	1.21	2.13	2.64	Gm12338	chr11	processed_pseudogene	predicted gene 12338
ENSMUSG00000114656.2	0.666841675656597	-0.0287708	2.45492352838839	-0.0117196	0.99064930623939	1	0.03	0	0.03	0.04	0	0.03	2810403G07Rik	chr13	lncRNA	RIKEN cDNA 2810403G07 gene
ENSMUSG00000057899.8	0.359938284118506	1.95482571233294	4.02897851354679	0.485191396717594	0.627540584232731	1	0	0	0.03	0	0	0	Adgrf2	chr17	protein_coding	adhesion G protein-coupled receptor F2
ENSMUSG00000054871.6	247.576263466846	0.0959855871837914	0.316790642926035	0.302993757319411	0.761894619061803	0.999605094179621	7.64	10.5	4.49	7.14	8.97	6.15	Tmem158	chr9	protein_coding	transmembrane protein 158
ENSMUSG00000074373.7	0.690564636240933	0.0202939837627138	2.43844849149091	0.0083224984384664	0.99335968364452	1	0	0.07	0.08	0.08	0.07	0	Gm10680	chr9	lncRNA	predicted gene 10680
ENSMUSG00000086237.2	0.321517134538813	-1.82165	3.97037103855079	-0.458811	0.646370171348116	1	0	0	0	0	0.08	0.08	Gm15591	chr16	lncRNA	predicted gene 15591
ENSMUSG00000027109.17	751.918965961958	-0.133218	0.184513319642992	-0.721996	0.470297042701608	0.999605094179621	6.49	7.24	8.29	8.78	7.11	9.53	Sp3	chr2	protein_coding	trans-acting transcription factor 3
ENSMUSG00000026790.20	1001.66432610015	-0.092632	0.247702064099652	-0.373965	0.708430141970394	0.999605094179621	5.09	3.86	5.84	6.64	3.89	6.12	Odf2	chr2	protein_coding	outer dense fiber of sperm tails 2
ENSMUSG00000004356.9	574.450336276501	-0.324636	0.158974044271028	-2.04207	0.0411443946543494	0.714287736262308	2.64	2.61	2.33	3.08	3.52	3.38	Utp20	chr10	protein_coding	UTP20 small subunit processome component
ENSMUSG00000032599.13	1588.83193562671	0.171453037638945	0.264092903597167	0.649214860769111	0.516199507533019	0.999605094179621	22.58	13.84	26.18	19.39	15.58	23.64	Ip6k2	chr9	protein_coding	inositol hexaphosphate kinase 2
ENSMUSG00000041638.19	1279.52762314261	0.235159944134434	0.165465479793708	1.42120244311754	0.155257914657422	0.969383046810381	4.55	3.8	3.4	3.57	3.48	3.47	Gcn1	chr5	protein_coding	GCN1 activator of EIF2AK4
ENSMUSG00000009406.14	222.509022379232	-0.198721	0.23489133904442	-0.846014	0.397544817984286	0.999605094179621	1.8	1.88	2.16	3	1.84	2.22	Elk1	chrX	protein_coding	ELK1, member of ETS oncogene family
ENSMUSG00000106737.2	0.964418787035007	-1.10931	2.44985488192125	-0.452805	0.650689243989098	1	0.04	0	0	0.02	0.07	0	Gm42962	chr6	lncRNA	predicted gene 42962
ENSMUSG00000044485.5	19.3982452435243	1.0542763574839	0.678726132612141	1.55331628889316	0.120347590663628	0.930743366690981	0.36	1.91	2.33	0.6	0.95	0.76	Klk1b11	chr7	protein_coding	kallikrein 1-related peptidase b11
ENSMUSG00000025129.3	0.498445371482185	2.43775873081951	2.8954531707525	0.841926492006072	0.399829100482326	1	0.06	0.07	0.07	0	0	0	Ppp1r27	chr11	protein_coding	protein phosphatase 1, regulatory subunit 27
ENSMUSG00000067995.5	460.450126907443	-0.0470628	0.186560658744022	-0.252265	0.800835879041672	0.999605094179621	14.77	14.57	17.41	15.19	15.99	19.6	Gtf2f2	chr14	protein_coding	general transcription factor IIF, polypeptide 2
ENSMUSG00000117929.2	0.149107131315209	0.954028606943929	4.0804728567969	0.233803443969684	0.815137575771638	1	0.05	0	0	0	0	0	Gm6663	chr18	processed_pseudogene	predicted gene 6663
ENSMUSG00000031505.12	1126.52830975744	0.0990334193369703	0.140395845464799	0.705387107496713	0.480569365025023	0.999605094179621	12.98	12.53	11.91	11.64	12.91	12.2	Naxd	chr8	protein_coding	NAD(P)HX dehydratase
ENSMUSG00000082896.2	3.11767922851603	-0.158044	1.14263545710496	-0.138315	0.889991318373701	1	0.06	0.12	0.02	0.05	0.09	0.09	Gm5844	chr3	processed_pseudogene	predicted gene 5844
ENSMUSG00000030616.17	1908.90131211539	0.459893488404485	0.147379505884646	3.12047109700885	0.00180562016461069	0.159017470099039	7.35	7.9	8.74	6.75	5.79	5.83	Sytl2	chr7	protein_coding	synaptotagmin-like 2
ENSMUSG00000087478.2	11.2869115257725	-0.145929	0.633413792248866	-0.230385	0.817792737445841	0.999605094179621	0.34	0.31	0.16	0.23	0.41	0.31	4930506C21Rik	chr17	lncRNA	RIKEN cDNA 4930506C21 gene
ENSMUSG00000025436.13	58.4290400435015	0.124092345484801	0.324115298847783	0.382864819790811	0.70181999721009	0.999605094179621	0.62	0.98	0.59	0.71	0.74	0.66	Atp23	chr10	protein_coding	ATP23 metallopeptidase and ATP synthase assembly factor homolog
ENSMUSG00000009248.7	9.28025191406925	-0.373236	0.724107706444535	-0.515443	0.606243570536471	0.999605094179621	0.19	0.16	0.4	0.5	0.22	0.31	Ascl2	chr7	protein_coding	achaete-scute family bHLH transcription factor 2
ENSMUSG00000038241.17	658.688352798762	0.0570311115056192	0.144288731647421	0.395256863474124	0.692653330906228	0.999605094179621	3.38	3.04	3.38	3.32	3.27	3.33	Cep250	chr2	protein_coding	centrosomal protein 250
ENSMUSG00000109350.2	2.26534658664425	-0.0340014	1.3750683359458	-0.0247271	0.980272677001533	1	0.24	0.13	0.07	0.08	0.33	0.07	Gm44805	chr7	protein_coding	predicted gene 44805
ENSMUSG00000102950.2	0.34245820622457	-0.00774314	3.92316001901526	-0.0019737	0.998425216052227	1	0	0	0.01	0	0.01	0	Gm37018	chr1	TEC	predicted gene, 37018
ENSMUSG00000001655.7	0.17873733190864	-0.969525	4.0804728567969	-0.237601	0.812190515251218	1	0	0	0	0.02	0	0	Hoxc13	chr15	protein_coding	homeobox C13
ENSMUSG00000035692.8	738.006360643149	3.00519567248706	1.28590040957716	2.33703609556766	0.0194373073118489	0.554416729726272	4.22	43.67	234.8	11.53	15.38	10.08	Isg15	chr4	protein_coding	ISG15 ubiquitin-like modifier
ENSMUSG00000005732.15	1209.88204391618	0.0736237808475008	0.177551844821422	0.414660748366484	0.678390270408416	0.999605094179621	38.02	43.38	31.35	39.72	38.98	34.09	Ranbp1	chr16	protein_coding	RAN binding protein 1
ENSMUSG00000116165.2	8.20809020109734	-0.0731884	0.74549544895788	-0.0981742	0.921793973870985	0.999625017642878	0.16	0.26	0.19	0.29	0.28	0.1	Pdxp	chr15	protein_coding	pyridoxal (pyridoxine, vitamin B6) phosphatase
ENSMUSG00000022215.7	100.113909761928	-0.16978	0.365158188996504	-0.46495	0.641967444184464	0.999605094179621	4.4	7.16	3.14	5.37	7.62	4.38	Fitm1	chr14	protein_coding	fat storage-inducing transmembrane protein 1
ENSMUSG00000113362.2	0.149107131315209	0.954028606943929	4.0804728567969	0.233803443969684	0.815137575771638	1	0.01	0	0	0	0	0	Gm40557	chr12	lncRNA	predicted gene, 40557
ENSMUSG00000076578.4	0.162489064165317	-0.969525	4.0804728567969	-0.237601	0.812190515251218	1	0	0	0	0	0.14	0	Igkv6-29	chr6	IG_V_gene	immunoglobulin kappa chain variable 6-29
ENSMUSG00000090080.3	0.179969142059253	0.954028606943929	4.0804728567969	0.233803443969684	0.815137575771638	1	0	0	0.05	0	0	0	Gm15872	chr1	lncRNA	predicted gene 15872
ENSMUSG00000113472.2	0.685319127041128	-1.57601	3.16397686489835	-0.498112	0.618405238238525	1	0.02	0	0	0.07	0	0	Gm47602	chr13	TEC	predicted gene, 47602
ENSMUSG00000033669.9	313.04755731609	-0.169024	0.172079461899872	-0.982246	0.325978688309721	0.999605094179621	2.3	2.83	2.55	3.06	3.02	3	Zfp7	chr15	protein_coding	zinc finger protein 7
ENSMUSG00000112765.2	1.31375702720198	-0.0312313	1.77624229308966	-0.0175828	0.985971685924789	1	0.06	0.04	0.04	0.04	0.11	0	9430078K24Rik	chr12	lncRNA	RIKEN cDNA 9430078K24 gene
ENSMUSG00000086468.2	10.3321288348103	-0.653183	0.784557995372202	-0.832549	0.40509927893238	0.999605094179621	0.21	0.96	0.25	0.68	1.13	0.53	Etaa1os	chr11	lncRNA	Ewing tumor-associated antigen 1, opposite strand
ENSMUSG00000116930.2	2.54117081042084	0.14503784752659	1.2990917535724	0.111645576324957	0.911104433218429	1	0.11	0.08	0.13	0.23	0.04	0.04	Gm49711	chr16	protein_coding	predicted gene, 49711
ENSMUSG00000041361.14	79.2546011209847	0.385156819577383	0.374976967580122	1.02714793941333	0.304350807931904	0.999605094179621	0.77	0.46	1.19	0.63	0.56	0.75	Myzap	chr9	protein_coding	myocardial zonula adherens protein
ENSMUSG00000027443.11	0.52930738222623	2.51442114159171	3.33414937593103	0.754141718947304	0.450764128889862	1	0	0.08	0.17	0	0	0	Cst12	chr2	protein_coding	cystatin 12
ENSMUSG00000051638.3	1.32713896005209	-0.738408	1.82820311621088	-0.403898	0.686287546023881	1	0.08	0.09	0.09	0.1	0.36	0	Gm9857	chr3	lncRNA	predicted gene 9857
ENSMUSG00000027495.5	434.374450623216	-0.148606	0.204713568344743	-0.725922	0.467886495902088	0.999605094179621	5.88	4.64	6.72	7.49	5.84	6.82	Fam210b	chr2	protein_coding	family with sequence similarity 210, member B
ENSMUSG00000114028.2	0.75545659563433	1.75617207692715	3.06356385942379	0.573244808174966	0.566478949229662	1	0.05	0	0	0	0	0.02	9630002D21Rik	chr12	lncRNA	RIKEN cDNA 9630002D21 gene
ENSMUSG00000041702.8	717.620883116902	-0.106776	0.176943744121196	-0.603448	0.54621101019762	0.999605094179621	2.04	1.9	2.42	2.55	2.08	2.58	Btbd7	chr12	protein_coding	BTB (POZ) domain containing 7
ENSMUSG00000086587.8	25.6787954059977	-0.509419	0.45460064727765	-1.12059	0.262464180124761	0.999605094179621	1.24	1.27	0.65	1.6	1.26	1.9	Gm11837	chr4	lncRNA	predicted gene 11837
ENSMUSG00000056498.14	124.513758337758	-0.0280146	0.326777137961559	-0.08573	0.931681036889892	0.999625017642878	1.11	0.94	1.9	1.45	1.09	1.69	Tmem154	chr3	protein_coding	transmembrane protein 154
ENSMUSG00000040616.4	741.300198322674	0.0166278805011092	0.236308829963438	0.0703650409664415	0.943903115521278	0.999625017642878	18.99	24.67	16.56	20.93	25.46	16.17	Tmem51	chr4	protein_coding	transmembrane protein 51
ENSMUSG00000028444.18	425.362665656634	0.265119210772242	0.45830874277456	0.578472950717095	0.562944854346696	0.999605094179621	9.49	2.93	12.82	9.24	4.07	8.9	Cntfr	chr4	protein_coding	ciliary neurotrophic factor receptor
ENSMUSG00000037600.17	464.908670850667	-0.0294624	0.197149095322863	-0.149442	0.881204542740305	0.999605094179621	9.75	11.19	8.33	11.8	10.81	8.87	Kdf1	chr4	protein_coding	keratinocyte differentiation factor 1
ENSMUSG00000073436.12	294.283150534391	-0.0670218	0.176594800893804	-0.379523	0.704299642909761	0.999605094179621	2.22	2.7	2.33	2.79	2.67	2.54	Eme2	chr17	protein_coding	essential meiotic structure-specific endonuclease subunit 2
ENSMUSG00000075416.6	9.80261111612387	1.53581894648992	0.790352289535436	1.94320806914176	0.0519910235387701	0.758075716573008	0.31	0.23	0.15	0.11	0.13	0.02	Gm14488	chr2	lncRNA	predicted gene 14488
ENSMUSG00000085451.3	11.6060768589127	0.674101785141427	0.609898302958591	1.10526916023768	0.269042976881024	0.999605094179621	0.47	0.74	0.52	0.32	0.33	0.48	Gm40614	chr10	lncRNA	predicted gene, 40614
ENSMUSG00000108836.2	0.149107131315209	0.954028606943929	4.0804728567969	0.233803443969684	0.815137575771638	1	0.12	0	0	0	0	0	Gm44813	chr7	lncRNA	predicted gene 44813
ENSMUSG00000000439.10	544.397703598601	-0.0387905	0.174172494506426	-0.222713	0.823758898618988	0.999605094179621	3.68	3.63	4.29	4.22	3.66	4.67	Mkrn2	chr6	protein_coding	makorin, ring finger protein, 2
ENSMUSG00000008301.12	813.251052662902	-0.0409301	0.161313021844859	-0.253731	0.799703672797933	0.999605094179621	20.02	16.22	18.32	20.73	17.9	20.54	Phax	chr18	protein_coding	phosphorylated adaptor for RNA export
ENSMUSG00000032808.3	1.05050292035944	1.04651434086761	2.16939354686775	0.482399490114924	0.629522183274507	1	0	0.02	0.06	0.02	0.02	0	Cyp2c38	chr19	protein_coding	cytochrome P450, family 2, subfamily c, polypeptide 38
ENSMUSG00000070469.13	1.74520828843899	3.15575925355339	1.87263607190857	1.68519623267594	0.0919507176810919	1	0.03	0.02	0.01	0	0.01	0	Adamtsl3	chr7	protein_coding	ADAMTS-like 3
ENSMUSG00000111118.2	79.673135768638	-0.415277	0.485547513870074	-0.855277	0.392398071227067	0.999605094179621	1.16	1.04	3.6	3.31	1.77	3.06	Gm6545	chr19	processed_pseudogene	predicted gene 6545
ENSMUSG00000074676.3	66.4955156651234	0.378728624264607	0.308840248403172	1.22629296609748	0.220088447362254	0.999605094179621	3.09	3.1	2.49	1.81	2.92	2.28	Foxs1	chr2	protein_coding	forkhead box S1
ENSMUSG00000046811.4	1.76517656619144	2.09465448603219	1.71785884537577	1.21934028029759	0.222715066259984	1	0.21	0.04	0.08	0.04	0.04	0	Gltpd2	chr11	protein_coding	glycolipid transfer protein domain containing 2
ENSMUSG00000022525.14	16.9325130513807	0.115736785891879	0.726437088176307	0.159321141191224	0.873415865232838	0.999605094179621	0.4	0.3	0.12	0.07	0.45	0.26	Plaat1	chr16	protein_coding	phospholipase A and acyltransferase 1
ENSMUSG00000108659.2	2.38492462894593	-0.0480125	1.42611693224851	-0.0336666	0.973143028293356	1	0.02	0.03	0.02	0.06	0.02	0	Gm34121	chr7	lncRNA	predicted gene, 34121
ENSMUSG00000026342.11	1069.87959843357	0.319763473990562	0.196931849318793	1.62372655868848	0.104434180162661	0.913039160351418	18.1	17.84	24.89	19.6	15.31	16.46	Slc35f5	chr1	protein_coding	solute carrier family 35, member F5
ENSMUSG00000003992.16	329.070850199773	-0.291871	0.185634025200534	-1.57229	0.115882949040889	0.924261301952013	2.09	1.72	1.79	2.7	2.15	2.39	Ssbp2	chr13	protein_coding	single-stranded DNA binding protein 2
ENSMUSG00000026723.11	156.164690225793	-0.0625849	0.228586278998814	-0.273791	0.784245204418899	0.999605094179621	2.06	2.1	1.87	1.8	2.26	2.56	Trdmt1	chr2	protein_coding	tRNA aspartic acid methyltransferase 1
ENSMUSG00000113473.2	0.35747466381728	-1.95462	4.03013381804509	-0.485002	0.627674702548682	1	0	0	0	0.19	0	0	Gm7045	chr13	processed_pseudogene	predicted gene 7045
ENSMUSG00000025793.18	1552.99973688656	-0.0878279	0.172133081173656	-0.510233	0.609888501753202	0.999605094179621	29.28	24.46	22.66	31.7	25.03	28.89	Hgs	chr11	protein_coding	HGF-regulated tyrosine kinase substrate
ENSMUSG00000099354.7	22.2276116515359	0.285309691210971	0.573292852557547	0.497668320716299	0.618717840234636	0.999605094179621	1.34	0.42	1.57	1.15	0.64	1.09	1700124L16Rik	chr6	lncRNA	RIKEN cDNA 1700124L16 gene
ENSMUSG00000062939.12	43.7462620171593	0.409260109652723	0.394229011374814	1.03812783393462	0.299210544612126	0.999605094179621	0.56	0.47	0.93	0.64	0.47	0.43	Stat4	chr1	protein_coding	signal transducer and activator of transcription 4
ENSMUSG00000025875.15	408.326030782466	0.451896711794073	0.187535287468339	2.40966229819742	0.0159672924528488	0.504580628276081	15.19	12.71	15.18	9.71	12.28	11.12	Tspan17	chr13	protein_coding	tetraspanin 17
ENSMUSG00000107619.2	0.329076273374462	1.84055282622302	3.94099261433853	0.467027727868997	0.640480040143215	1	0.02	0	0.02	0	0	0	Gm32479	chr6	lncRNA	predicted gene, 32479
ENSMUSG00000086767.2	0.327844463223848	-0.00774349	3.98362528535647	-0.00194383	0.998449048585767	1	0.06	0	0	0.08	0	0	Gm13070	chr4	lncRNA	predicted gene 13070
ENSMUSG00000078591.2	0.858960940415345	-1.9239	2.25144534248131	-0.854516	0.392818934731976	1	0	0	0.02	0.04	0.02	0.02	Hs3st4	chr7	protein_coding	heparan sulfate (glucosamine) 3-O-sulfotransferase 4
ENSMUSG00000109141.2	0.508107294323172	2.46441542383407	3.99301652895231	0.617181373020935	0.537115100465832	1	0	0.19	0	0	0	0	Gm30692	chr8	lncRNA	predicted gene, 30692
ENSMUSG00000024081.10	580.767580661441	-0.127149	0.189070110481674	-0.672499	0.501266222135849	0.999605094179621	6.57	6.19	5.27	6.7	5.97	8.09	Cebpz	chr17	protein_coding	CCAAT/enhancer binding protein zeta
ENSMUSG00000023911.13	179.453713607107	0.500111021464259	0.265010356352957	1.88713765132326	0.0591418136698734	0.790798448124754	12.41	7.6	11.92	6.8	9.01	7.93	Flywch2	chr17	protein_coding	FLYWCH family member 2
ENSMUSG00000022514.15	150.21084349737	-0.169218	0.207255323548003	-0.816469	0.414231825109529	0.999605094179621	0.57	0.65	0.67	0.78	0.75	0.69	Il1rap	chr16	protein_coding	interleukin 1 receptor accessory protein
ENSMUSG00000044287.7	0.298214262630417	1.71912306810618	4.05026900853068	0.424446639096159	0.671240113258792	1	0.15	0	0	0	0	0	Nrn1l	chr8	protein_coding	neuritin 1-like
ENSMUSG00000105664.2	0.298214262630417	1.71912306810618	4.05026900853068	0.424446639096159	0.671240113258792	1	0.18	0	0	0	0	0	Gm42797	chr5	lncRNA	predicted gene 42797
ENSMUSG00000025716.15	0.179969142059253	0.954028606943929	4.0804728567969	0.233803443969684	0.815137575771638	1	0	0	0.01	0	0	0	Myo3a	chr2	protein_coding	myosin IIIA
ENSMUSG00000103285.2	28.6157636980349	-0.126229	0.419666931928097	-0.300783	0.763580248054343	0.999605094179621	0.86	0.77	0.84	0.83	1.27	0.72	Gm37274	chr2	TEC	predicted gene, 37274
ENSMUSG00000056359.7	0.169369098107724	0.954028606943929	4.0804728567969	0.233803443969684	0.815137575771638	1	0	0.07	0	0	0	0	D830013O20Rik	chr12	lncRNA	RIKEN cDNA D830013O20 gene
ENSMUSG00000041703.8	2.45823561923644	-0.56658	1.26426292222074	-0.44815	0.654044891069148	1	0.02	0.02	0.02	0.01	0.03	0.05	Zic5	chr14	protein_coding	zinc finger protein of the cerebellum 5
ENSMUSG00000079101.4	0.978731560177193	1.01395182869652	2.19147146991327	0.462680825471414	0.643593164318202	1	0.05	0.18	0	0	0.06	0.06	Esd-ps	chr14	processed_pseudogene	esterase D/formylglutathione hydrolase, pseudogene
ENSMUSG00000052160.8	1575.81247533552	0.0976555965616071	0.291236831504279	0.335313346382744	0.737388726971029	0.999605094179621	15.15	20.74	35.36	20.74	25.37	23.88	Pld4	chr12	protein_coding	phospholipase D family, member 4
ENSMUSG00000086755.2	0.169369098107724	0.954028606943929	4.0804728567969	0.233803443969684	0.815137575771638	1	0	0.15	0	0	0	0	Gm11216	chr4	lncRNA	predicted gene 11216
ENSMUSG00000036473.17	163.818758130209	0.0144052068672171	0.214898838033796	0.067032502357931	0.946555828242085	0.999625017642878	1.06	0.96	0.88	1.18	0.91	0.95	Tbc1d24	chr17	protein_coding	TBC1 domain family, member 24
ENSMUSG00000112458.2	0.311596195480525	-0.00774392	4.0557467315038	-0.00190937	0.998476544749311	1	0.03	0	0	0	0.03	0	Gm40773	chr10	lncRNA	predicted gene, 40773
ENSMUSG00000036781.14	2872.41384577844	-0.177035	0.184732382789928	-0.958335	0.337893996889522	0.999605094179621	162.35	198.79	139.21	193.11	219.29	182.45	Rps27l	chr9	protein_coding	ribosomal protein S27-like
ENSMUSG00000006576.17	376.920829629659	0.358228994241178	0.22959800940881	1.56024433819604	0.118702151512552	0.930181703850885	2.38	2.76	2.32	1.73	2.63	1.75	Slc4a3	chr1	protein_coding	solute carrier family 4 (anion exchanger), member 3
ENSMUSG00000054400.17	76.2554414390694	-0.143458	0.367363232489544	-0.390506	0.696162111991449	0.999605094179621	0.71	0.77	0.31	0.78	0.72	0.6	Cklf	chr8	protein_coding	chemokine-like factor
ENSMUSG00000111395.2	0.159028070373496	-0.969525	4.0804728567969	-0.237601	0.812190515251218	1	0	0	0	0	0	0.05	Gm18655	chr9	processed_pseudogene	predicted gene, 18655
ENSMUSG00000041607.18	655.619151080966	0.214766434007041	0.274951083456396	0.781107793092588	0.434739098780152	0.999605094179621	4.16	2.77	5.66	4.2	3.03	4.21	Mbp	chr18	protein_coding	myelin basic protein
ENSMUSG00000082382.2	0.17873733190864	-0.969525	4.0804728567969	-0.237601	0.812190515251218	1	0	0	0	0.16	0	0	Gm14970	chrX	processed_pseudogene	predicted gene 14970
ENSMUSG00000032519.12	446.442037445846	-0.320327	0.202715883986682	-1.58018	0.114066455339322	0.922562145015906	7.25	8.34	6.28	11	9.88	7.91	Slc25a38	chr9	protein_coding	solute carrier family 25, member 38
ENSMUSG00000000168.11	1262.44858395865	-0.113313	0.148362954192291	-0.763752	0.445014916316668	0.999605094179621	11.56	13.88	12.15	13.91	14.97	13.88	Dlat	chr9	protein_coding	dihydrolipoamide S-acetyltransferase (E2 component of pyruvate dehydrogenase complex)
ENSMUSG00000002409.19	330.801042993162	-0.136854	0.169280372442191	-0.808445	0.418834324332571	0.999605094179621	6.17	6	5.52	7.54	6.4	6.57	Dyrk1b	chr7	protein_coding	dual-specificity tyrosine-(Y)-phosphorylation regulated kinase 1b
ENSMUSG00000052155.6	445.741428577942	-0.356124	0.214723448025745	-1.65852	0.0972121500606898	0.903175047972806	3.29	3.29	3.83	5.67	3.53	4.86	Acvr2a	chr2	protein_coding	activin receptor IIA
ENSMUSG00000106438.2	0.955687704486098	2.16545147081926	2.18300760407521	0.991957823132098	0.321218100266707	1	0.05	0.02	0.02	0	0	0.02	Gm32051	chr5	lncRNA	predicted gene, 32051
ENSMUSG00000038628.9	393.534324288749	-0.178113	0.190641322184234	-0.934285	0.35015713453311	0.999605094179621	4.98	7.09	5.84	6.97	7.15	7.18	Polr3k	chr2	protein_coding	polymerase (RNA) III (DNA directed) polypeptide K
ENSMUSG00000059811.14	922.155847685746	-0.00761256	0.150804228038532	-0.0504798	0.959740084665743	0.999625017642878	4.47	4.67	5	5.12	4.46	5.39	Atl2	chr17	protein_coding	atlastin GTPase 2
ENSMUSG00000026009.15	15.784571377211	0.00188643045035289	0.66941038380741	0.00281804778650642	0.997751526155545	0.999712796131905	0.1	0.15	0.44	0.27	0.3	0.16	Icos	chr1	protein_coding	inducible T cell co-stimulator
ENSMUSG00000021850.15	2171.21056929475	0.15433001324701	0.270335741243337	0.570882756890415	0.568079120128316	0.999605094179621	23.71	40.5	24.17	22.28	35.5	25.52	ccdc198	chr14	protein_coding	coiled-coil domain containing 198
ENSMUSG00000089886.2	0.149107131315209	0.954028606943929	4.0804728567969	0.233803443969684	0.815137575771638	1	0.08	0	0	0	0	0	Gm16184	chr7	processed_pseudogene	predicted gene 16184
ENSMUSG00000070605.5	78.724849696068	-0.0418242	0.296126333622801	-0.141238	0.88768226781517	0.999605094179621	0.82	0.77	0.99	0.87	0.74	1.19	Zfp992	chr4	protein_coding	zinc finger protein 992
ENSMUSG00000050756.4	0.162489064165317	-0.969525	4.0804728567969	-0.237601	0.812190515251218	1	0	0	0	0	0.16	0	Defb6	chr8	protein_coding	defensin beta 6
ENSMUSG00000027455.17	1861.76454585036	-0.0135585	0.180104269546777	-0.0752814	0.939990803697049	0.999625017642878	23.24	27.39	20.1	23.99	28.02	23.06	Nsfl1c	chr2	protein_coding	NSFL1 (p97) cofactor (p47)
ENSMUSG00000003153.11	85.4216095935082	-0.243851	0.321811340783353	-0.757746	0.448602897023412	0.999605094179621	0.55	0.43	0.65	0.94	0.58	0.52	Slc2a3	chr6	protein_coding	solute carrier family 2 (facilitated glucose transporter), member 3
ENSMUSG00000100622.2	0.460703326795734	0.763575911070572	3.55635819333062	0.214707256570088	0.829995564597965	1	0.07	0	0	0	0.04	0	Gm20379	chr13	protein_coding	predicted gene, 20379
ENSMUSG00000078521.3	8.12437786681964	0.254519059022526	0.816716990890835	0.311636787113868	0.755316573445179	0.999605094179621	0.11	0.61	0.34	0.41	0.24	0.28	Aunip	chr4	protein_coding	aurora kinase A and ninein interacting protein
ENSMUSG00000113811.2	3.3909387204115	-0.191634	1.20847256854919	-0.158575	0.874003427714939	1	0.08	0.06	0	0.05	0.04	0.07	Gm47882	chr13	lncRNA	predicted gene, 47882
ENSMUSG00000036327.19	331.327266770978	-0.0491717	0.190448908835812	-0.258188	0.796261639319933	0.999605094179621	3.39	3.74	3.49	3.35	4.44	3.75	Qsox2	chr2	protein_coding	quiescin Q6 sulfhydryl oxidase 2
ENSMUSG00000085645.2	141.226280489172	-0.0792011	0.375578131341192	-0.210878	0.832982518830578	0.999605094179621	8.59	14.43	6.89	7.57	16.2	9.31	Hoxb5os	chr11	lncRNA	homeobox B5 and homeobox B6, opposite strand
ENSMUSG00000077506.3	0.701164680192463	0.0549163416780331	2.72551248120832	0.0201489965856574	0.98392451444246	1	0	0	1.56	0.83	0.73	0	Scarna9	chr9	snoRNA	small Cajal body-specific RNA 9
ENSMUSG00000021545.6	0.179969142059253	0.954028606943929	4.0804728567969	0.233803443969684	0.815137575771638	1	0	0	0.04	0	0	0	1700067P10Rik	chr17	protein_coding	RIKEN cDNA 1700067P10 gene
ENSMUSG00000107277.2	33.236852042178	0.351767948329526	0.457019539867668	0.769700018584286	0.441477859064675	0.999605094179621	0.46	0.22	0.5	0.44	0.25	0.3	Gm10461	chr5	TEC	predicted gene 10461
ENSMUSG00000106904.2	0.656241631705068	-0.0581402	2.46275818611015	-0.0236078	0.981165473837955	1	0.03	0.03	0	0.04	0	0.03	Gm43029	chr6	TEC	predicted gene 43029
ENSMUSG00000065521.3	0.149107131315209	0.954028606943929	4.0804728567969	0.233803443969684	0.815137575771638	1	0.57	0	0	0	0	0	Mir296	chr2	miRNA	microRNA 296
ENSMUSG00000034471.13	1178.00534125595	0.0289099498241507	0.165474984474726	0.17470888373805	0.861308386927821	0.999605094179621	11.24	10.75	12.8	13.61	11.74	10.57	Caskin2	chr11	protein_coding	CASK-interacting protein 2
ENSMUSG00000042873.12	1.77095740656466	0.771614277621109	1.59629601521121	0.483377938846146	0.62882740952543	1	0.03	0.02	0.01	0.01	0	0.03	Lhfpl4	chr6	protein_coding	lipoma HMGIC fusion partner-like protein 4
ENSMUSG00000034968.4	12.4164724311685	0.63791234494877	0.62271526988106	1.02440453254119	0.30564424200385	0.999605094179621	0.87	0.94	0.64	0.68	0.71	0.27	Lbx2	chr6	protein_coding	ladybird homeobox 2
ENSMUSG00000025656.18	42.7636224491722	0.365714479919122	0.390849360680722	0.935691641613988	0.349431975342387	0.999605094179621	0.31	0.18	0.34	0.18	0.28	0.22	Arhgef9	chrX	protein_coding	CDC42 guanine nucleotide exchange factor (GEF) 9
ENSMUSG00000113045.2	0.4671632720622	-0.848839	3.54612778571327	-0.239371	0.810818099459564	1	0.04	0	0	0	0	0.08	Gm48621	chr13	TEC	predicted gene, 48621
ENSMUSG00000039841.15	142.340686194836	-0.24235	0.236313743265554	-1.02554	0.305107566702471	0.999605094179621	1.27	1.26	1.57	1.47	1.62	1.99	Zfp800	chr6	protein_coding	zinc finger protein 800
ENSMUSG00000037989.16	91.0088660271532	-0.0834842	0.255072035196116	-0.327297	0.74344357173188	0.999605094179621	0.54	0.56	0.48	0.7	0.54	0.52	Wnk2	chr13	protein_coding	WNK lysine deficient protein kinase 2
ENSMUSG00000090812.9	5.6143297803866	0.487250469960895	0.846034220338758	0.575922886152048	0.564667305605323	1	0.16	0.1	0.13	0.12	0.12	0.06	Samd15	chr12	protein_coding	sterile alpha motif domain containing 15
ENSMUSG00000059772.13	374.876397322907	-0.0990909	0.187348415664741	-0.528912	0.596866219072437	0.999605094179621	5.36	5.28	4.92	5.43	6.82	5.28	Slx1b	chr7	protein_coding	SLX1 structure-specific endonuclease subunit homolog B (S. cerevisiae)
ENSMUSG00000090698.3	181.356607836879	0.638786048746559	0.240349533221817	2.65773783782234	0.00786670609940438	0.358606675604556	3	2.59	3.79	2.29	2.29	1.76	Apold1	chr6	protein_coding	apolipoprotein L domain containing 1
ENSMUSG00000100599.3	21.1467641768059	-0.23883	0.486595734565708	-0.490818	0.623554975673512	0.999605094179621	0.35	0.61	0.56	0.5	0.81	0.54	1700120C14Rik	chr15	lncRNA	RIKEN cDNA 1700120C14 gene
ENSMUSG00000067764.12	0.845872696605307	0.58943822754934	2.58756330333417	0.227796640487916	0.819804338543716	1	0	0.09	0	0.03	0	0.03	Xlr5c	chrX	protein_coding	X-linked lymphocyte-regulated 5C
ENSMUSG00000102282.2	0.539907426177759	2.54433172877085	3.98841799593578	0.637930059327669	0.523519209399317	1	0	0	0.17	0	0	0	A930032L01Rik	chr13	TEC	RIKEN cDNA A930032L01 gene
ENSMUSG00000061286.8	610.308060322547	0.0846305190547989	0.189596797111998	0.446371037612024	0.655329250122741	0.999605094179621	5.35	5.56	4.26	4.52	5.66	4.87	Exosc5	chr7	protein_coding	exosome component 5
ENSMUSG00000087377.2	8.13560506319908	-0.437023	0.70632024039644	-0.618732	0.536093070448694	0.999605094179621	0.39	0.45	0.3	0.63	0.61	0.38	AV099323	chr2	lncRNA	expressed sequence AV099323
ENSMUSG00000025227.15	399.683134500062	0.302652284568579	0.258458476854539	1.17098997197493	0.24160280800336	0.999605094179621	9.23	8.34	6.25	4.89	8.3	7.1	Mfsd13a	chr19	protein_coding	major facilitator superfamily domain containing 13a
ENSMUSG00000074196.11	0.705581093833644	-1.57572	3.13501264307667	-0.502619	0.615231839135766	1	0	0.02	0	0.06	0	0	Clca4c-ps	chr3	transcribed_unprocessed_pseudogene	chloride channel accessory 4C, pseudogene
ENSMUSG00000050974.5	0.986549715230143	2.20790156416707	2.13726338159374	1.03305076163362	0.301580143997315	1	0.15	0.09	0.18	0	0	0.08	Gm9847	chr12	processed_pseudogene	predicted pseudogene 9847
ENSMUSG00000109293.2	16.2343772675876	1.04548981401173	0.593623680867647	1.76119964163766	0.0782046186957046	0.854796868795938	0.65	0.23	0.57	0.23	0.22	0.29	Dcst2	chr3	protein_coding	DC-STAMP domain containing 2
ENSMUSG00000029716.14	23.5033944044318	0.532726650458055	0.6954808066307	0.765983252706689	0.443686267132817	0.999605094179621	0.57	0.32	0.08	0.35	0.25	0.12	Tfr2	chr5	protein_coding	transferrin receptor 2
ENSMUSG00000077577.4	0.179969142059253	0.954028606943929	4.0804728567969	0.233803443969684	0.815137575771638	1	0	0	0.53	0	0	0	Gm24890	chr14	snRNA	predicted gene, 24890
ENSMUSG00000023328.15	60.3579668142219	0.288416709123778	0.416201520774802	0.692973703187968	0.488326054486002	0.999605094179621	0.67	0.49	1.01	0.49	0.93	0.45	Ache	chr5	protein_coding	acetylcholinesterase
ENSMUSG00000028680.15	909.088820133728	-0.318769	0.263879203404077	-1.20801	0.227042752643168	0.999605094179621	14.65	19.72	14.03	29.99	17.27	16.48	Plk3	chr4	protein_coding	polo like kinase 3
ENSMUSG00000030788.17	449.859337849969	0.0525706446808904	0.15656200008876	0.335781636994204	0.737035538563292	0.999605094179621	2.05	2.36	2.34	2.39	2.24	2.22	Rnf141	chr7	protein_coding	ring finger protein 141
ENSMUSG00000032356.13	3.22910030526221	-1.23834	1.34599588256095	-0.92002	0.357562519183624	1	0.02	0	0.01	0.01	0.01	0.05	Rasgrf1	chr9	protein_coding	RAS protein-specific guanine nucleotide-releasing factor 1
ENSMUSG00000039682.13	2481.54112584624	0.286180831776311	0.182325528249909	1.56961471343744	0.116504773404301	0.926146877804229	42.49	54.22	36.58	38.53	38.92	37.55	Lap3	chr5	protein_coding	leucine aminopeptidase 3
ENSMUSG00000095930.2	57.0593352581731	0.280688122821452	0.328028448962452	0.855682254722915	0.392173558296094	0.999605094179621	0.45	0.31	0.36	0.41	0.25	0.31	Nim1k	chr13	protein_coding	NIM1 serine/threonine protein kinase
ENSMUSG00000025792.10	3773.94562657549	0.663503364277871	0.25150408033096	2.63814154984982	0.00833617777103825	0.373927590097692	65.47	78.05	59.25	31.28	59.32	43.66	Slc25a10	chr11	protein_coding	solute carrier family 25 (mitochondrial carrier, dicarboxylate transporter), member 10
ENSMUSG00000095789.7	22.3336429446465	-0.282109	0.482900358345524	-0.584196	0.559088116065102	0.999605094179621	0.27	0.41	0.55	0.4	0.64	0.53	Nupr1l	chr5	protein_coding	nuclear protein transcriptional regulator 1 like
ENSMUSG00000047592.18	32.447087678744	0.401343154122513	0.666428740965419	0.60222966005504	0.547021275066653	0.999605094179621	0.45	0.74	0.06	0.35	0.35	0.29	Nxpe5	chr5	protein_coding	neurexophilin and PC-esterase domain family, member 5
ENSMUSG00000027810.15	1076.87286823802	-0.243871	0.169918684273587	-1.43522	0.151224220720809	0.961058064484329	8.91	7.57	7.91	10.64	8.57	11.24	Eif2a	chr3	protein_coding	eukaryotic translation initiation factor 2A
ENSMUSG00000084884.2	0.329076273374462	1.84055282622302	3.94099261433853	0.467027727868997	0.640480040143215	1	0.02	0	0.02	0	0	0	Gm12289	chr11	lncRNA	predicted gene 12289
ENSMUSG00000046079.17	1100.00461591741	0.170286785815583	0.161840381882452	1.05218971825749	0.292712515794168	0.999605094179621	4.43	5.39	4.21	4.48	4.52	4.12	Lrrc8d	chr5	protein_coding	leucine rich repeat containing 8D
ENSMUSG00000002319.17	1188.12168857422	-0.0733746	0.222400637721217	-0.329921	0.74145972004105	0.999605094179621	13.17	15.28	9.1	12.26	14.63	14.65	Ipo4	chr14	protein_coding	importin 4
ENSMUSG00000015542.18	338.182143759115	0.205297032479293	0.221867068681675	0.92531547696177	0.354801830437543	0.999605094179621	9.55	9.95	7.04	6.92	9.33	7.94	Nat9	chr11	protein_coding	N-acetyltransferase 9 (GCN5-related, putative)
ENSMUSG00000044968.17	137.037190182516	-0.365966	0.236496328517467	-1.54745	0.121754848832201	0.932622182243374	1.43	1.47	1.68	2.28	2.27	1.66	Napepld	chr5	protein_coding	N-acyl phosphatidylethanolamine phospholipase D
ENSMUSG00000063801.8	991.317793148543	0.0902063051789581	0.14085656638095	0.640412495467149	0.521904461367763	0.999605094179621	9.04	8.9	8.26	8.19	8.7	9.02	Ap3s2	chr7	protein_coding	adaptor-related protein complex 3, sigma 2 subunit
ENSMUSG00000033082.11	40.8511120154937	0.222199986797249	0.39190181597266	0.566978711863765	0.570728644998201	0.999605094179621	0.39	0.31	0.59	0.31	0.37	0.47	Clec1a	chr6	protein_coding	C-type lectin domain family 1, member a
ENSMUSG00000109104.2	0.162489064165317	-0.969525	4.0804728567969	-0.237601	0.812190515251218	1	0	0	0	0	0.14	0	Gm6108	chr7	processed_pseudogene	predicted gene 6108
ENSMUSG00000067106.7	4.52562213986998	-0.543997	0.990263775597427	-0.549346	0.582768212093706	1	0.2	0.06	0.37	0.39	0.29	0.28	Gm5529	chr1	processed_pseudogene	predicted pseudogene 5529
ENSMUSG00000047554.15	504.188629284123	-0.185537	0.163825232539454	-1.13253	0.257412914336218	0.999605094179621	3.64	4.04	4.48	5.02	4.98	4.56	Tmem41b	chr7	protein_coding	transmembrane protein 41B
ENSMUSG00000066196.12	9.03814261351103	0.761166259049497	0.769648148812807	0.988979522946436	0.32267316046692	0.999605094179621	0.32	0.19	0.52	0.24	0.31	0.09	Spag8	chr4	protein_coding	sperm associated antigen 8
ENSMUSG00000100529.2	0.169369098107724	0.954028606943929	4.0804728567969	0.233803443969684	0.815137575771638	1	0	0.1	0	0	0	0	Gm19261	chr19	lncRNA	predicted gene, 19261
ENSMUSG00000026171.13	854.407721799541	-0.0379793	0.163185649019042	-0.232737	0.815965750840922	0.999605094179621	17.13	19.01	22.4	21.5	21.14	20.59	Rnf25	chr1	protein_coding	ring finger protein 25
ENSMUSG00000020739.12	462.646769918317	-0.157991	0.178694007976041	-0.884142	0.376619464910749	0.999605094179621	7.01	6.73	5.81	8.82	6.87	7.31	Nup85	chr11	protein_coding	nucleoporin 85
ENSMUSG00000064023.5	33.3884390180185	1.25475177709299	0.403262952376106	3.11149777012677	0.0018614087981269	0.161395656666457	1.34	1.34	1.94	0.75	0.76	0.53	Klk8	chr7	protein_coding	kallikrein related-peptidase 8
ENSMUSG00000115272.2	0.329076273374462	1.84055282622302	3.94099261433853	0.467027727868997	0.640480040143215	1	0.03	0	0.03	0	0	0	Gm49965	chr14	lncRNA	predicted gene, 49965
ENSMUSG00000028702.16	44.1345494711979	0.0120368639125696	0.332515554160238	0.0361994010865703	0.971123363541631	0.999625017642878	0.32	0.27	0.28	0.25	0.32	0.34	Rad54l	chr4	protein_coding	RAD54 like (S. cerevisiae)
ENSMUSG00000114452.2	0.938207626592162	0.944806712958251	2.2037462107828	0.428727549631335	0.66812150922381	1	0.03	0.01	0	0	0.01	0.01	A530001N23Rik	chr13	lncRNA	RIKEN cDNA A530001N23 gene
ENSMUSG00000112023.2	512.849822293775	0.271081786275358	0.199443864244794	1.35918839770692	0.174086896865949	0.974163002379649	5.03	4.75	5.83	5.42	3.65	4.58	Lilr4b	chr10	protein_coding	leukocyte immunoglobulin-like receptor, subfamily B, member 4B
ENSMUSG00000076555.4	1.25116132336048	-3.76797	3.09407683108204	-1.2178	0.223299862447228	1	0	0	0	1.09	0	0	Igkv4-57-1	chr6	IG_V_gene	immunoglobulin kappa variable 4-57-1
ENSMUSG00000002996.18	1943.87916522185	-0.0800918	0.264473692017203	-0.302835	0.762015769515782	0.999605094179621	17.93	11.42	17.01	17.73	11.91	22.06	Hbp1	chr12	protein_coding	high mobility group box transcription factor 1
ENSMUSG00000043122.8	0.324978128330633	-1.83481	4.04063690726668	-0.454088	0.649765195713222	1	0	0	0	0	0.03	0	A530016L24Rik	chr12	protein_coding	RIKEN cDNA A530016L24 gene
ENSMUSG00000114048.2	0.179969142059253	0.954028606943929	4.0804728567969	0.233803443969684	0.815137575771638	1	0	0	0.04	0	0	0	4930549C15Rik	chr12	lncRNA	RIKEN cDNA 4930549C15 gene
ENSMUSG00000094282.2	0.169369098107724	0.954028606943929	4.0804728567969	0.233803443969684	0.815137575771638	1	0	0.06	0	0	0	0	Cfap73	chr5	protein_coding	cilia and flagella associated protein 73
ENSMUSG00000086584.9	1.63016126912242	-3.05968	1.83976717155386	-1.66308	0.0962965556023365	1	0.02	0	0	0.04	0.06	0.07	Gm12002	chr11	lncRNA	predicted gene 12002
ENSMUSG00000041303.8	213.676265259354	-0.180754	0.206167622853537	-0.876735	0.380630702020107	0.999605094179621	1.9	2.46	1.8	2.53	2.49	2.33	Gtf3c3	chr1	protein_coding	general transcription factor IIIC, polypeptide 3
ENSMUSG00000029999.15	170.338510655257	0.623054097903105	0.304566346159815	2.04570894243243	0.0407850154040589	0.71184169454762	1.45	1.25	2.12	1.34	0.74	1.22	Tgfa	chr6	protein_coding	transforming growth factor alpha
ENSMUSG00000034088.16	5103.24030867598	-0.0117319	0.145186593503373	-0.0808055	0.935596620464069	0.999625017642878	24.48	22.49	20.98	26.65	21.81	23.74	Hdlbp	chr1	protein_coding	high density lipoprotein (HDL) binding protein
ENSMUSG00000086355.2	0.17873733190864	-0.969525	4.0804728567969	-0.237601	0.812190515251218	1	0	0	0	0.07	0	0	4933428C19Rik	chr4	lncRNA	RIKEN cDNA 4933428C19 gene
ENSMUSG00000042275.10	173.262281906629	0.214753330740945	0.234801720830354	0.91461565946574	0.36039343493456	0.999605094179621	7.25	5.54	4.8	5.57	5.52	4.9	Pelo	chr13	protein_coding	pelota mRNA surveillance and ribosome rescue factor
ENSMUSG00000083152.2	0.528075572075617	0.946128294426251	2.94114603302454	0.321686949169707	0.747689865800898	1	0	0.11	0.12	0.12	0	0	Apc-ps1	chr5	transcribed_processed_pseudogene	adenomatosis polyposis coli, pseudogene 1
ENSMUSG00000103000.2	1.02956184867368	0.0499979882127782	1.94370018570518	0.0257230968955425	0.979478201292106	1	0	0.01	0.03	0.02	0.01	0.01	Gm37900	chr4	TEC	predicted gene, 37900
ENSMUSG00000062064.7	0.318476229422932	1.80055892059213	3.98363953576412	0.451988415223606	0.651277328179747	1	0.02	0.03	0	0	0	0	Slc2a7	chr4	protein_coding	solute carrier family 2 (facilitated glucose transporter), member 7
ENSMUSG00000036381.14	131.028494752988	-0.261056	0.252889655438212	-1.03229	0.301935915195521	0.999605094179621	0.41	0.55	0.67	0.69	0.71	0.66	P2ry14	chr3	protein_coding	purinergic receptor P2Y, G-protein coupled, 14
ENSMUSG00000079410.5	1.81553699284012	0.297411344056979	1.64750360006762	0.180522424378782	0.856742451467661	1	0.02	0.1	0.03	0	0.1	0.03	Gm2897	chr14	protein_coding	predicted gene 2897
ENSMUSG00000032997.17	691.308058019563	0.0771756212008266	0.172126900625709	0.448364671183184	0.653890034289152	0.999605094179621	9.92	8.02	9.91	9.94	9.52	8.35	Chpf	chr1	protein_coding	chondroitin polymerizing factor
ENSMUSG00000018906.15	926.218614814634	0.121126752001585	0.186133694865775	0.650751343484223	0.515207013792252	0.999605094179621	8.13	8.38	6.9	9.16	6.51	7.04	P4ha2	chr11	protein_coding	procollagen-proline, 2-oxoglutarate 4-dioxygenase (proline 4-hydroxylase), alpha II polypeptide
ENSMUSG00000032456.14	636.287323397026	-0.147583	0.178563018771348	-0.826506	0.408517296400781	0.999605094179621	6.69	5.96	5.6	7.1	6.1	8.11	Nmnat3	chr9	protein_coding	nicotinamide nucleotide adenylyltransferase 3
ENSMUSG00000042489.16	25.8875030715583	0.0756938121355734	0.421564594415005	0.179554481420841	0.85750234234849	0.999605094179621	0.2	0.22	0.14	0.19	0.16	0.22	Clspn	chr4	protein_coding	claspin
ENSMUSG00000041594.19	113.182193988483	-0.127436	0.345033169403846	-0.369344	0.711871103527805	0.999605094179621	0.54	0.96	0.47	0.57	0.95	0.75	Tmtc4	chr14	protein_coding	transmembrane and tetratricopeptide repeat containing 4
ENSMUSG00000032571.15	530.818401406476	0.0928088784272334	0.156926683872628	0.591415533272616	0.55424203512893	0.999605094179621	3.09	2.87	2.63	3.03	2.75	2.71	Pik3r4	chr9	protein_coding	phosphoinositide-3-kinase regulatory subunit 4
ENSMUSG00000005899.15	533.008032969542	-0.19305	0.148754062447992	-1.29778	0.194362933602818	0.989856491424703	2.68	2.98	2.68	3.43	3.2	3.4	Smpd4	chr16	protein_coding	sphingomyelin phosphodiesterase 4
ENSMUSG00000032673.6	329.357571454546	-0.222287	0.215971587941977	-1.02924	0.303366371904501	0.999605094179621	5.72	8.76	7.17	7.97	9.08	9.47	Prorsd1	chr11	protein_coding	prolyl-tRNA synthetase domain containing 1
ENSMUSG00000004612.10	43.5457079550946	0.0833452503661005	0.503783333572094	0.165438681298045	0.868598709852778	0.999605094179621	1.23	1.8	4.41	1.77	2.79	2.77	Nkg7	chr7	protein_coding	natural killer cell group 7 sequence
ENSMUSG00000037936.16	725.40962679867	0.00183996380753864	0.23789060983099	0.00773449531633826	0.993828827130633	0.999625017642878	4.63	3.23	5.05	5.71	3.79	4.12	Scarb1	chr5	protein_coding	scavenger receptor class B, member 1
ENSMUSG00000087109.2	3.6315264734441	-0.0478814	1.04611230948309	-0.0457708	0.963492967541712	1	0.17	0.06	0.1	0.18	0.1	0.1	4930474H06Rik	chr12	lncRNA	RIKEN cDNA 4930474H06 gene
ENSMUSG00000022545.14	305.402843955593	-0.141702	0.180192606022723	-0.78639	0.431638845581639	0.999605094179621	2.12	2.04	2.38	2.6	2.71	2.28	Ercc4	chr16	protein_coding	excision repair cross-complementing rodent repair deficiency, complementation group 4
ENSMUSG00000047904.7	1.62176582925482	-0.561955	1.81548693142546	-0.309534	0.756915442607102	1	0.02	0.07	0	0	0.07	0.07	Sstr2	chr11	protein_coding	somatostatin receptor 2
ENSMUSG00000100209.2	2.51634865626733	-1.02555	1.44254024693084	-0.710933	0.477125966387623	1	0.22	0.12	0.26	0.7	0	0.61	Gm28793	chr2	lncRNA	predicted gene 28793
ENSMUSG00000030264.15	564.455821990816	0.172490720133094	0.145713209892262	1.18376858392338	0.236504681475026	0.999605094179621	4.55	4.87	4.4	4.5	4.23	4.18	Thumpd3	chr6	protein_coding	THUMP domain containing 3
ENSMUSG00000073551.6	0.159028070373496	-0.969525	4.0804728567969	-0.237601	0.812190515251218	1	0	0	0	0	0	0.05	Spink13	chr18	protein_coding	serine peptidase inhibitor, Kazal type 13
ENSMUSG00002076874.1	0.17873733190864	-0.969525	4.0804728567969	-0.237601	0.812190515251218	1	0	0	0	0.18	0	0	7SK	chr5	misc_RNA	--
ENSMUSG00000029403.15	168.382914515961	-0.00909182	0.235582917152413	-0.0385929	0.969215002406292	0.999625017642878	1.18	1.78	1.24	1.57	1.41	1.46	Cdkl2	chr5	protein_coding	cyclin-dependent kinase-like 2 (CDC2-related kinase)
ENSMUSG00000021731.11	768.36898812827	-0.0985228	0.154350453402759	-0.638306	0.523274490805891	0.999605094179621	5.75	5.38	5.72	6.7	5.54	6.77	Mrps30	chr13	protein_coding	mitochondrial ribosomal protein S30
ENSMUSG00000001415.11	1189.57250600233	0.0545010137134719	0.172118152704957	0.316648841838878	0.751510070879531	0.999605094179621	9	9.55	7.82	8.79	10.06	7.87	Smg5	chr3	protein_coding	Smg-5 homolog, nonsense mediated mRNA decay factor (C. elegans)
ENSMUSG00000006800.15	1004.41420937128	0.882739378616802	0.238926997580475	3.6945987165786	0.000220234320733036	0.043624441344221	9.71	8.58	15.29	6.1	6.68	6.37	Sulf2	chr2	protein_coding	sulfatase 2
ENSMUSG00000032179.8	2.56725557122782	-0.988016	1.3718783288689	-0.720192	0.471406540374838	1	0	0.04	0.03	0.07	0.04	0.03	Bmp5	chr9	protein_coding	bone morphogenetic protein 5
ENSMUSG00000114453.2	0.169369098107724	0.954028606943929	4.0804728567969	0.233803443969684	0.815137575771638	1	0	0.09	0	0	0	0	Gm17805	chr14	processed_pseudogene	predicted gene, 17805
ENSMUSG00000019763.12	378.308908415632	0.0276140608419369	0.208446276999873	0.132475673057733	0.89460806350895	0.999605094179621	3.26	3.78	2.76	3.03	3.93	3.16	Rmnd1	chr10	protein_coding	required for meiotic nuclear division 1 homolog
ENSMUSG00000005986.17	69.3470004481478	-0.0932608	0.320650832415719	-0.290848	0.771167329138136	0.999605094179621	0.99	1.44	1.7	1.72	1.68	1.23	Ankrd13d	chr19	protein_coding	ankyrin repeat domain 13 family, member D
ENSMUSG00000036961.6	1.19674371678143	0.513069553463934	2.32116267356905	0.221039894922588	0.825061369499831	1	0	0.01	0.05	0	0.04	0	Wnt8b	chr19	protein_coding	wingless-type MMTV integration site family, member 8B
ENSMUSG00000000126.12	127.801989028245	0.338018699624601	0.333709701148395	1.01291241597525	0.31110199734366	0.999605094179621	2.5	1.53	2.45	1.88	1.13	2.4	Wnt9a	chr11	protein_coding	wingless-type MMTV integration site family, member 9A
ENSMUSG00000041134.16	73.8008940077666	-0.100847	0.360393167456708	-0.279825	0.779611817184327	0.999605094179621	0.39	0.26	0.56	0.51	0.33	0.53	Cyyr1	chr16	protein_coding	cysteine and tyrosine-rich protein 1
ENSMUSG00000118664.1	1097.29523332858	-0.045701	0.16258709747725	-0.281086	0.778644415342444	0.999605094179621	10.6	11.49	13.32	14.11	11.61	12.78	Tusc3	chr8	protein_coding	--
ENSMUSG00000053641.10	490.83332593489	0.0930358436208779	0.290567925081477	0.320186213240123	0.748827173755099	0.999605094179621	1.42	0.99	2.2	1.45	1.33	1.77	Dennd4a	chr9	protein_coding	DENN/MADD domain containing 4A
ENSMUSG00000017288.16	923.37860379322	-0.0431923	0.149917522727418	-0.288107	0.773264636720546	0.999605094179621	8.98	8.85	8.63	8.68	10.25	9.74	Vps53	chr11	protein_coding	VPS53 GARP complex subunit
ENSMUSG00000066647.9	76.7233448321258	-0.207105	0.282206744787392	-0.733876	0.463024091733219	0.999605094179621	0.72	0.79	0.52	0.86	0.87	0.73	Gm5113	chr7	transcribed_unprocessed_pseudogene	predicted gene 5113
ENSMUSG00000073702.12	10415.4535856809	0.0520604690974491	0.124196895972006	0.419176893995671	0.675086857374577	0.999605094179621	317.65	322.5	325.6	308.27	330.17	341.66	Rpl31	chr1	protein_coding	ribosomal protein L31
ENSMUSG00000045328.12	49.1173	-0.586839	0.374890292086906	-1.56536	0.117498028784934	0.930181703850885	0.18	0.31	0.2	0.46	0.26	0.38	Cenpe	chr3	protein_coding	centromere protein E
ENSMUSG00000038152.5	34.6138437645795	-0.265705	0.396488425572602	-0.670147	0.502764331139611	0.999605094179621	2.31	1.41	1.26	2.07	2.25	2.02	5033430I15Rik	chr13	lncRNA	RIKEN cDNA 5033430I15 gene
ENSMUSG00000099631.2	0.179969142059253	0.954028606943929	4.0804728567969	0.233803443969684	0.815137575771638	1	0	0	0.07	0	0	0	Gm8641	chr9	processed_pseudogene	predicted gene 8641
ENSMUSG00000065541.3	6.58691640163206	0.135298891621225	0.860028668493475	0.157319048280368	0.874993408822494	1	4.2	0.96	4.58	2.71	2.38	4.26	Mir24-2	chr8	miRNA	microRNA 24-2
ENSMUSG00000042812.6	63.2242411340918	0.708536415288904	0.432254503214186	1.63916491330992	0.101178918935188	0.909693166319615	1.53	1.02	2.37	0.98	0.63	1.55	Foxf1	chr8	protein_coding	forkhead box F1
ENSMUSG00000101932.2	2.67309155288219	0.317027769997847	1.27225830340817	0.249185066545513	0.803217630335251	1	0.54	1.03	0.22	0.93	0.41	0.2	Gm10074	chr17	processed_pseudogene	predicted gene 10074
ENSMUSG00000084998.2	36.0611685682217	-0.278725	0.388866423355186	-0.716764	0.473519922896051	0.999605094179621	0.69	0.54	0.44	0.53	0.83	0.77	Gm16279	chr17	lncRNA	predicted gene 16279
ENSMUSG00000082560.2	0.341226396073957	-1.89528	3.89397371279231	-0.486721	0.626455915626192	1	0	0	0	0.08	0.07	0	Gm15157	chrX	processed_pseudogene	predicted gene 15157
ENSMUSG00000006941.6	838.661280290644	0.0485792298509473	0.144005661087383	0.337342500872026	0.735858724336002	0.999605094179621	37.8	40.02	36.93	37.98	41.49	37.26	Eif1b	chr9	protein_coding	eukaryotic translation initiation factor 1B
ENSMUSG00000037145.15	0.162489064165317	-0.969525	4.0804728567969	-0.237601	0.812190515251218	1	0	0	0	0	0.04	0	Lypd8l	chr11	protein_coding	LY6/PLAUR domain containing 8 like
ENSMUSG00000020802.9	375.627799396965	0.182650230023532	0.186191411852409	0.980980960433963	0.326602130719132	0.999605094179621	4.11	3.63	3.68	4.16	3.04	3.43	Ube2o	chr11	protein_coding	ubiquitin-conjugating enzyme E2O
ENSMUSG00000100642.2	3.60081445336543	0.268181137681177	1.06339770797099	0.252192698621552	0.800892121382095	1	0.06	0.04	0.06	0.02	0.07	0.06	Gm28230	chr2	protein_coding	predicted gene 28230
ENSMUSG00000074579.15	24.3073929763283	0.18809549864031	0.544138565117809	0.345675735370065	0.729586421733975	0.999605094179621	0.14	0.26	0.14	0.1	0.27	0.13	Lekr1	chr3	protein_coding	leucine, glutamate and lysine rich 1
ENSMUSG00000040389.16	185.44304786126	-0.186614	0.218902651101628	-0.852499	0.39393718159653	0.999605094179621	1.55	1.86	2.01	2.55	1.95	1.98	Wdr47	chr3	protein_coding	WD repeat domain 47
ENSMUSG00000098404.2	1.79661586175014	-0.356414	1.59760042246066	-0.223093	0.823462875978523	1	0.19	0	0.06	0.18	0.11	0.05	Mrip-ps	chr7	unprocessed_pseudogene	Mom radiation induced polyposis, pseudogene
ENSMUSG00000085625.2	0.460703326795734	0.763575911070572	3.55635819333062	0.214707256570088	0.829995564597965	1	0.15	0	0	0	0.09	0	Gm8813	chr3	processed_pseudogene	predicted gene 8813
ENSMUSG00000026601.15	5.98388415738493	-0.651739	0.857926725673605	-0.759667	0.44745336618133	1	0.04	0.03	0.05	0.07	0.03	0.09	Axdnd1	chr1	protein_coding	axonemal dynein light chain domain containing 1
ENSMUSG00000102326.2	11.9750606178576	-0.480756	0.596344018816447	-0.806172	0.420143485309741	0.999605094179621	0.13	0.25	0.18	0.26	0.25	0.32	Gm37788	chr1	TEC	predicted gene, 37788
ENSMUSG00000109926.2	5.49312495752782	-0.0667277	1.06975022989049	-0.0623769	0.950262708654774	1	0.68	0.13	0.21	0.44	0.06	0.64	Gm45808	chr7	protein_coding	predicted gene 45808
ENSMUSG00000067212.9	4045.04667276077	1.08116	0.714237777286979	1.51372083692738	0.13009665783467	0.9465156770974	39.04	59.38	189.44	50.22	41.42	51.69	H2-T23	chr17	protein_coding	histocompatibility 2, T region locus 23
ENSMUSG00000117007.2	0.159028070373496	-0.969525	4.0804728567969	-0.237601	0.812190515251218	1	0	0	0	0	0	0.02	Gm41556	chr17	lncRNA	predicted gene, 41556
ENSMUSG00000079014.5	32.7699330306542	0.176012512238602	0.462105709219334	0.380892312574869	0.70328315697723	0.999605094179621	0.95	0.53	0.88	0.7	0.44	1.07	Serpina3i	chr12	protein_coding	serine (or cysteine) peptidase inhibitor, clade A, member 3I
ENSMUSG00000045942.14	6.24330301172088	0.131290805707461	0.783052585704744	0.167665375358284	0.866846536981034	1	0.33	0.25	0.22	0.24	0.29	0.25	BC049762	chr11	protein_coding	cDNA sequence BC049762
ENSMUSG00000025140.16	14.8249119875153	0.973828098761629	0.714975536090354	1.36204394361063	0.173184017395085	0.974163002379649	0.15	0.48	0.12	0.13	0.19	0.08	Pycr1	chr11	protein_coding	pyrroline-5-carboxylate reductase 1
ENSMUSG00000041658.13	39.8683484987389	-0.458559	0.410195249475947	-1.1179	0.263608208133839	0.999605094179621	0.84	0.55	0.87	0.87	0.84	1.55	Rragb	chrX	protein_coding	Ras-related GTP binding B
ENSMUSG00000055116.9	259.389457119869	0.475393211125603	0.306607685648997	1.55049345915559	0.12102312221184	0.930979868858753	2.24	1.42	2.4	1.42	1.07	2.11	Arntl	chr7	protein_coding	aryl hydrocarbon receptor nuclear translocator-like
ENSMUSG00000071708.12	334.276600662694	0.223462216726804	0.185683343364242	1.20345860149908	0.228798902305744	0.999605094179621	2.63	3.51	2.94	2.84	2.73	2.6	Sms	chrX	protein_coding	spermine synthase
ENSMUSG00000109822.2	0.169369098107724	0.954028606943929	4.0804728567969	0.233803443969684	0.815137575771638	1	0	0.08	0	0	0	0	Gm8556	chr7	processed_pseudogene	predicted gene 8556
ENSMUSG00000093553.2	18.4860704626226	0.769107399508719	0.660570409562046	1.16430798045985	0.244299223593203	0.999605094179621	0.35	0.13	0.77	0.27	0.23	0.27	Gm20633	chr3	lncRNA	predicted gene 20633
ENSMUSG00000105535.2	0.539907426177759	2.54433172877085	3.98841799593578	0.637930059327669	0.523519209399317	1	0	0	0.33	0	0	0	Gm43077	chr3	lncRNA	predicted gene 43077
ENSMUSG00000076709.3	0.149107131315209	0.954028606943929	4.0804728567969	0.233803443969684	0.815137575771638	1	0.11	0	0	0	0	0	Ighv1-47	chr12	IG_V_gene	immunoglobulin heavy variable 1-47
ENSMUSG00000035954.11	155.328318746296	-0.152549	0.256754217431493	-0.594143	0.552416601907875	0.999605094179621	0.27	0.41	0.3	0.34	0.45	0.35	Dock4	chr12	protein_coding	dedicator of cytokinesis 4
ENSMUSG00000001173.16	468.181707969908	-0.0119472	0.19179550518874	-0.0622911	0.950330982815229	0.999625017642878	2.29	2.23	2.92	2.5	2.43	2.97	Ocrl	chrX	protein_coding	OCRL, inositol polyphosphate-5-phosphatase
ENSMUSG00000022407.11	650.873999387868	-0.1112	0.155369951372454	-0.715711	0.474170111660146	0.999605094179621	5.36	6.2	5.26	6.07	6.56	6.47	Adsl	chr15	protein_coding	adenylosuccinate lyase
ENSMUSG00000035305.6	194.563963381189	-0.0197717	0.228762633883294	-0.0864289	0.931125512950338	0.999625017642878	1.37	1.61	2.1	1.96	1.76	1.7	Ror1	chr4	protein_coding	receptor tyrosine kinase-like orphan receptor 1
ENSMUSG00000090665.3	0.500254466447452	-2.45159	2.89185347015155	-0.847759	0.396572188304965	1	0	0	0	0.03	0.03	0.03	Gad1-ps	chr10	processed_pseudogene	glutamate decarboxylase 1, pseudogene
ENSMUSG00000049422.8	3675.22454776443	-0.0106663	0.243376861102295	-0.0438262	0.965042913492964	0.999625017642878	112.88	144.79	94.39	103.62	161.51	107.16	Chchd10	chr10	protein_coding	coiled-coil-helix-coiled-coil-helix domain containing 10
ENSMUSG00000097509.2	44.5897067907567	0.490827512674713	0.342668724922139	1.43236740611866	0.152038701438589	0.961058064484329	1.8	1.94	1.28	1.11	1.33	1.32	B230322F03Rik	chr7	lncRNA	RIKEN cDNA B230322F03 gene
ENSMUSG00000107608.2	7.63579526498485	-0.557854	0.808180705257919	-0.690259	0.490031404056966	0.999605094179621	0.34	0.3	0.14	0.58	0.47	0.17	Gm43863	chr6	TEC	predicted gene, 43863
ENSMUSG00000113749.2	6.44166515917003	-0.239865	0.795773239412905	-0.301424	0.763091013438647	1	0.44	0.5	0.3	0.48	0.71	0.35	Mrto4-ps1	chr12	processed_pseudogene	mRNA turnover 4, pseudogene 1
ENSMUSG00000037843.7	0.162489064165317	-0.969525	4.0804728567969	-0.237601	0.812190515251218	1	0	0	0	0	0.04	0	Vstm2l	chr2	protein_coding	V-set and transmembrane domain containing 2-like
ENSMUSG00000065947.1	51.4794467091014	-0.822925	0.568413220634797	-1.44776	0.147684801821257	0.958328809840693	5.15	8.85	4.95	23.98	5.67	5.97	mt-Nd4l	chrM	protein_coding	mitochondrially encoded NADH dehydrogenase 4L
ENSMUSG00000004415.16	41.4503468965164	-0.0675014	0.384720968906181	-0.175456	0.860721660127368	0.999605094179621	0.16	0.33	0.25	0.23	0.28	0.31	Col26a1	chr5	protein_coding	collagen, type XXVI, alpha 1
ENSMUSG00000024731.16	0.159028070373496	-0.969525	4.0804728567969	-0.237601	0.812190515251218	1	0	0	0	0	0	0.05	Ms4a10	chr19	protein_coding	membrane-spanning 4-domains, subfamily A, member 10
ENSMUSG00000090213.2	4276.62636209228	-0.238888	0.183634761386285	-1.30089	0.193296611567833	0.989784567178848	62.96	54.37	64.52	87.96	59.79	78.62	Tmem189	chr2	protein_coding	transmembrane protein 189
ENSMUSG00000041650.16	454.427171663057	0.0572612298827317	0.312225892375936	0.183396801101256	0.854486685652908	0.999605094179621	4.76	6.03	2.68	4	5.84	3.76	Pcca	chr14	protein_coding	propionyl-Coenzyme A carboxylase, alpha polypeptide
ENSMUSG00000095128.3	0.162489064165317	-0.969525	4.0804728567969	-0.237601	0.812190515251218	1	0	0	0	0	0.04	0	Gm5709	chr3	unprocessed_pseudogene	predicted gene 5709
ENSMUSG00000104935.2	0.627290536004879	2.77969585569381	3.1389799536606	0.885541130153507	0.375864846577909	1	0.04	0	0.02	0	0	0	Gm43414	chr3	TEC	predicted gene 43414
ENSMUSG00000044348.15	73.3973565110534	-0.192546	0.359673541650036	-0.535335	0.592417979667883	0.999605094179621	0.35	0.31	0.64	0.62	0.4	0.55	Slc25a53	chrX	protein_coding	solute carrier family 25, member 53
ENSMUSG00000097772.8	79.4513667018223	0.403868641445758	0.271979987894304	1.48492043320006	0.137564902576812	0.948352141903508	1.13	1.32	0.92	0.88	0.83	0.97	5430416N02Rik	chr5	lncRNA	RIKEN cDNA 5430416N02 gene
ENSMUSG00000026348.8	93.3476119929822	-0.186693	0.554766876703959	-0.336525	0.736474664196221	0.999605094179621	1.22	2.84	0.62	1.25	3.21	1.11	Acmsd	chr1	protein_coding	amino carboxymuconate semialdehyde decarboxylase
ENSMUSG00000027209.18	1.16588170603739	0.45555819423493	2.04919135739017	0.222311202217407	0.824071632179499	1	0.02	0.02	0.04	0	0.06	0	Fam227b	chr2	protein_coding	family with sequence similarity 227, member B
ENSMUSG00000108015.4	1.72233108899854	2.0787438371055	2.07500132453799	1.00180361936315	0.316438448835494	1	0	0.1	0.1	0	0.05	0	Gm32591	chr6	lncRNA	predicted gene, 32591
ENSMUSG00000030074.10	517.69840856156	0.549837748784217	0.187017328604063	2.94003637464144	0.00328173718369785	0.219947578633958	3.16	3.86	3.93	2.26	2.85	2.75	Gxylt2	chr6	protein_coding	glucoside xylosyltransferase 2
ENSMUSG00000045294.12	377.059842143248	-0.573343	0.160261653309913	-3.57754	0.000346837668026474	0.0566220180537364	4.77	4.98	5.09	8.39	7.17	7.69	Insig1	chr5	protein_coding	insulin induced gene 1
ENSMUSG00000100426.2	0.850565500547741	1.93313495417323	2.55558834744682	0.756434406231562	0.449388785908948	1	0	0.18	0.06	0	0.06	0	Gm4208	chr1	lncRNA	predicted gene 4208
ENSMUSG00000038664.17	736.658248192439	-0.0991946	0.150601056384578	-0.658658	0.51011552077797	0.999605094179621	1.28	1.3	1.35	1.37	1.44	1.61	Herc1	chr9	protein_coding	HECT and RLD domain containing E3 ubiquitin protein ligase family member 1
ENSMUSG00000058952.13	585.616492967839	0.126929547655784	0.273631503411302	0.463870373379463	0.642740620109731	0.999605094179621	15.09	18.15	8.46	13.95	14.11	12.13	Cfi	chr3	protein_coding	complement component factor i
ENSMUSG00000029229.9	717.82998028572	-0.0403454	0.266295770894346	-0.151506	0.879576703902588	0.999605094179621	4.16	2.6	4.22	4.3	2.82	4.79	Chic2	chr5	protein_coding	cysteine-rich hydrophobic domain 2
ENSMUSG00000024517.18	1.61539032998299	1.17395898637878	1.55190189051594	0.756464692486771	0.449370633656168	1	0.12	0.07	0.04	0.04	0.03	0.03	Grp	chr18	protein_coding	gastrin releasing peptide
ENSMUSG00000109515.2	0.298214262630417	1.71912306810618	4.05026900853068	0.424446639096159	0.671240113258792	1	0.04	0	0	0	0	0	Gm31343	chr8	lncRNA	predicted gene, 31343
ENSMUSG00000090210.8	66.9696974784338	0.42101952426485	0.332088009898933	1.26779501732984	0.204871162029658	0.995649936193749	1.01	0.55	0.67	0.64	0.61	0.52	Itga10	chr3	protein_coding	integrin, alpha 10
ENSMUSG00000021880.8	79.3128844377096	0.393515896408641	0.423537380449199	0.9291172741147	0.352828313202614	0.999605094179621	0.79	1.82	2.51	1.71	1.38	1.01	Rnase6	chr14	protein_coding	ribonuclease, RNase A family, 6
ENSMUSG00000111377.2	0.447321393945626	2.2978563873073	4.00343936221181	0.573970573651398	0.565987714209941	1	0.07	0	0	0	0	0	Gm40634	chr10	lncRNA	predicted gene, 40634
ENSMUSG00000029859.7	338.463873105031	-0.302028	0.177350024122497	-1.703	0.0885671495374512	0.887921929300806	3.7	4.34	3.65	5.6	4.91	4.67	Epha1	chr6	protein_coding	Eph receptor A1
ENSMUSG00000076757.10	1.53049542001438	-0.304677	1.68111371848263	-0.181235	0.856182755465725	1	0.05	0	0.17	0.12	0.1	0.05	Trgc4	chr13	TR_C_gene	T cell receptor gamma, constant 4
ENSMUSG00000039728.16	1.60062173146919	-3.0129	2.57335942285544	-1.17081	0.241676814350097	1	0	0.01	0	0	0	0.06	Slc6a5	chr7	protein_coding	solute carrier family 6 (neurotransmitter transporter, glycine), member 5
ENSMUSG00000082418.2	0.162489064165317	-0.969525	4.0804728567969	-0.237601	0.812190515251218	1	0	0	0	0	0.02	0	Gm13126	chr4	processed_pseudogene	predicted gene 13126
ENSMUSG00000032332.18	3563.89648113856	0.11880666855617	0.335407205578531	0.354216208179682	0.723176857674373	0.999605094179621	17.31	12.06	7.5	7.76	16.09	11.78	Col12a1	chr9	protein_coding	collagen, type XII, alpha 1
ENSMUSG00000022956.12	1440.34632131581	-0.119658	0.161359793473056	-0.741558	0.45835491321216	0.999605094179621	34.85	36.75	34.38	37.69	46.35	37.02	Atp5o	chr16	protein_coding	ATP synthase, H+ transporting, mitochondrial F1 complex, O subunit
ENSMUSG00000027500.11	13.9099949411763	0.308558150733944	0.575116091313454	0.536514549661194	0.591602983063722	0.999605094179621	0.11	0.13	0.17	0.14	0.14	0.07	Stmn2	chr3	protein_coding	stathmin-like 2
ENSMUSG00000043421.9	174.346429212955	0.327257282392749	0.215415552495753	1.51919059975579	0.12871452677869	0.943169120671997	9.25	7.94	9.43	7.77	6.24	8.35	Hilpda	chr6	protein_coding	hypoxia inducible lipid droplet associated
ENSMUSG00000085808.2	0.477084211120488	-2.39015	3.99836066863241	-0.597781	0.549985839596806	1	0	0	0	0	0	0.2	Gm14718	chrX	lncRNA	predicted gene 14718
ENSMUSG00000047786.13	31.6150202944293	0.656036006133085	0.520773221639907	1.25973452334442	0.207765146926954	0.996062937903474	0.24	0.83	0.65	0.3	0.49	0.34	Lix1	chr17	protein_coding	limb and CNS expressed 1
ENSMUSG00000009073.17	1648.89776163792	0.131938595115726	0.129849190259464	1.01609101182754	0.309586048807843	0.999605094179621	12.52	12.6	13.12	11.97	12.79	11.96	Nf2	chr11	protein_coding	neurofibromin 2
ENSMUSG00000029422.16	690.500326337145	-0.00444276	0.151305919084535	-0.0293628	0.976575274844026	0.999625017642878	3.94	4.68	4.16	4.77	4.26	4.47	Rsrc2	chr5	protein_coding	arginine/serine-rich coiled-coil 2
ENSMUSG00000030787.5	21.0834624956828	-0.230928	0.596722179954612	-0.386994	0.69876053073612	0.999605094179621	0.22	0.16	0.63	0.48	0.33	0.43	Lyve1	chr7	protein_coding	lymphatic vessel endothelial hyaluronan receptor 1
ENSMUSG00000102805.6	3.57829179793018	0.664895888770804	1.1777174019346	0.564563186107804	0.572370911114754	1	0.04	0.03	0.07	0.07	0.01	0.01	Gm37240	chr3	protein_coding	predicted gene, 37240
ENSMUSG00000094652.3	0.447321393945626	2.2978563873073	4.00343936221181	0.573970573651398	0.565987714209941	1	0.38	0	0	0	0	0	Ighv1-42	chr12	IG_V_gene	immunoglobulin heavy variable V1-42
ENSMUSG00000079330.10	0.494347226438357	-0.874717	3.48228211771877	-0.251191	0.801666633066866	1	0	0.01	0	0	0.02	0	Lemd1	chr1	protein_coding	LEM domain containing 1
ENSMUSG00000028974.14	429.570037593811	-0.232009	0.208664176479518	-1.11188	0.266191402075492	0.999605094179621	5.44	6.91	4.55	6.67	7.61	6.59	Dffa	chr4	protein_coding	DNA fragmentation factor, alpha subunit
ENSMUSG00000116876.2	2.76723557783431	-0.598532	1.31801197133441	-0.454117	0.649744270184362	1	0.09	0.04	0	0.09	0.08	0.04	Gm49721	chr17	protein_coding	predicted gene, 49721
ENSMUSG00000040197.5	0.311596195480525	-0.00774392	4.0557467315038	-0.00190937	0.998476544749311	1	0.02	0	0	0	0.03	0	Cd209e	chr8	protein_coding	CD209e antigen
ENSMUSG00000099848.2	1.46573671035597	-0.931932	2.21042370131925	-0.421608	0.673311409973249	1	0	0.54	0	0	0.18	0.89	Gm29337	chr1	lncRNA	predicted gene 29337
ENSMUSG00000028601.19	2200.94709655081	-0.0822342	0.256601453298023	-0.320475	0.748608579087768	0.999605094179621	55.51	56.02	30	45.87	58.37	53.28	Echdc2	chr4	protein_coding	enoyl Coenzyme A hydratase domain containing 2
ENSMUSG00000056553.15	0.318056140746992	-1.80789	4.04311460112681	-0.447153	0.654764493945829	1	0	0	0	0	0	0.01	Ptprn2	chr12	protein_coding	protein tyrosine phosphatase, receptor type, N polypeptide 2
ENSMUSG00000038637.16	141.47476986283	-0.241376	0.236746383090761	-1.01955	0.307940074991718	0.999605094179621	1.16	0.87	1.2	1.53	1.28	1.23	Lrrc56	chr7	protein_coding	leucine rich repeat containing 56
ENSMUSG00000107295.2	1.16148259113502	0.467963562358283	2.3464410583145	0.199435464487837	0.841922120999409	1	0	0.19	0	0	0.09	0.05	Gm42896	chr5	TEC	predicted gene 42896
ENSMUSG00000025964.16	56.1858194323936	-0.958454	0.489914822519487	-1.95637	0.0504217543815699	0.747922689993287	0.09	0.07	0.16	0.19	0.11	0.36	Adam23	chr1	protein_coding	a disintegrin and metallopeptidase domain 23
ENSMUSG00000046854.17	0.308135201688704	-0.00774401	4.07183578916637	-0.00190185	0.998482545585434	1	0.02	0	0	0	0	0.02	Pip5kl1	chr2	protein_coding	phosphatidylinositol-4-phosphate 5-kinase-like 1
ENSMUSG00000116972.2	6.04042650687189	1.41390971742238	0.859387994292851	1.64525188484372	0.0999178777377635	1	0.7	0.6	0.42	0.15	0.33	0.2	Gm6278	chr16	processed_pseudogene	predicted gene 6278
ENSMUSG00000022485.4	56.221955646716	0.359674119772701	0.362250443358042	0.992888004328003	0.320764536246635	0.999605094179621	0.73	1.28	1.09	0.62	1.06	0.85	Hoxc5	chr15	protein_coding	homeobox C5
ENSMUSG00000086881.2	21.048709261411	-0.102776	0.47347601988937	-0.217068	0.82815560798513	0.999605094179621	1.89	2.16	2.4	2.92	2.79	1.6	Gm13594	chr2	lncRNA	predicted gene 13594
ENSMUSG00000002111.9	662.876338570009	0.243811957027392	0.249165952464305	0.978512331303854	0.32782099545438	0.999605094179621	10.16	11.41	18.81	12.18	11.83	11.87	Spi1	chr2	protein_coding	spleen focus forming virus (SFFV) proviral integration oncogene
ENSMUSG00000117962.2	5.53121210500751	0.828162340927404	0.885219664450507	0.935544446407523	0.349507788944662	1	0.43	1.24	0.92	0.42	0.49	0.61	Gm6402	chr17	processed_pseudogene	predicted pseudogene 6402
ENSMUSG00000036764.13	352.587130382896	-0.292588	0.277182342096264	-1.05558	0.29116015366571	0.999605094179621	4.03	4.28	2.41	4.05	5.81	3.94	Dnajc12	chr10	protein_coding	DnaJ heat shock protein family (Hsp40) member C12
ENSMUSG00000085304.2	2.15089864125838	1.73209068212854	1.49314380125033	1.16002938275478	0.246036843330195	1	0.07	0.14	0.06	0.03	0	0.06	Gm12802	chr4	lncRNA	predicted gene 12802
ENSMUSG00000071398.9	7.50250584500107	-0.0358408	0.860212415900662	-0.0416651	0.966765673389752	0.999625017642878	0.09	0.03	0.2	0.08	0.1	0.16	2410004P03Rik	chr12	protein_coding	RIKEN cDNA 2410004P03 gene
ENSMUSG00000087260.6	1188.84632541139	-0.131186	0.202423416652038	-0.648076	0.5169357518252	0.999605094179621	54	80.77	59.69	67.72	82.4	73.64	Lamtor5	chr3	protein_coding	late endosomal/lysosomal adaptor, MAPK and MTOR activator 5
ENSMUSG00000076928.6	56.5078852048617	0.272224542300584	0.485638546452608	0.560549701602299	0.575104548588562	0.999605094179621	1.44	2.59	6	2.72	2.84	3.14	Trac	chr14	TR_C_gene	T cell receptor alpha constant
ENSMUSG00000110498.2	0.4671632720622	-0.848839	3.54612778571327	-0.239371	0.810818099459564	1	0.02	0	0	0	0	0.05	A630001O12Rik	chr8	lncRNA	RIKEN cDNA A630001O12 gene
ENSMUSG00000093550.8	0.32839716848122	-0.00774348	3.98126581783804	-0.00194498	0.998448132188983	1	0	0.08	0	0	0	0.08	Higd1c	chr15	protein_coding	HIG1 domain family, member 1C
ENSMUSG00000084965.2	1.69327817321976	0.0484942547324542	1.63031959705935	0.0297452443189204	0.976270228121732	1	0	0.05	0.04	0.02	0.05	0.02	Gm13857	chr6	transcribed_processed_pseudogene	predicted gene 13857
ENSMUSG00000079429.10	10.4598199684159	0.512647648655532	0.655770063544526	0.781749087301428	0.434362047283928	0.999605094179621	0.05	0.11	0.06	0.05	0.05	0.07	Mroh2a	chr1	protein_coding	maestro heat-like repeat family member 2A
ENSMUSG00000019970.16	3679.57647698456	-0.0883661	0.252852509395507	-0.349477	0.726731371518511	0.999605094179621	37.2	24.13	48.73	43.18	36.19	43.96	Sgk1	chr10	protein_coding	serum/glucocorticoid regulated kinase 1
ENSMUSG00000103421.2	189.023238574948	-0.00555029	0.26702597768705	-0.0207856	0.983416710347555	0.999625017642878	4.03	5.4	5.48	3.8	6.41	5.46	Golt1a	chr1	protein_coding	golgi transport 1A
ENSMUSG00000021650.8	469.205289562413	-0.178536	0.166488094733878	-1.07236	0.283557068236711	0.999605094179621	13.11	14.24	11.76	14.47	15.93	16.16	Ptcd2	chr13	protein_coding	pentatricopeptide repeat domain 2
ENSMUSG00000058441.8	5.6138582779575	-0.351385	1.23006386748197	-0.285664	0.775135214664738	1	0.17	0	0.03	0.11	0.03	0.14	Panx2	chr15	protein_coding	pannexin 2
ENSMUSG00000078126.5	97.6055069767132	0.205256300092591	0.242978242423978	0.844751768902974	0.398249448618785	0.999605094179621	12.97	10.57	10.24	10.27	10.35	10.28	Rpl23a-ps3	chr14	processed_pseudogene	ribosomal protein L23A, pseudogene 3
ENSMUSG00000032999.11	1.30200961909448	0.55943648300994	2.26569928843225	0.246915592844204	0.804973548547381	1	0.05	0.01	0	0.04	0	0	Nlrp4f	chr13	protein_coding	NLR family, pyrin domain containing 4F
ENSMUSG00000078952.10	0.179969142059253	0.954028606943929	4.0804728567969	0.233803443969684	0.815137575771638	1	0	0	0.02	0	0	0	Lncenc1	chr13	lncRNA	long non-coding RNA, embryonic stem cells expressed 1
ENSMUSG00000001829.18	578.627875276286	0.202710197489086	0.206852298912993	0.979975560118623	0.327098182789202	0.999605094179621	3.4	3.58	2.43	2.64	3.18	2.78	Clpb	chr7	protein_coding	ClpB caseinolytic peptidase B
ENSMUSG00000054957.6	0.516502734190776	-2.49187	3.35661069485015	-0.742375	0.457859948949003	1	0	0	0	0.3	0	0.13	Gm9959	chr17	pseudogene	predicted gene 9959
ENSMUSG00000005696.12	5.48067891004963	-0.967017	0.904222879857655	-1.06944	0.284869233131594	1	0.02	0.04	0.05	0.04	0.07	0.09	Sh2d1a	chrX	protein_coding	SH2 domain containing 1A
ENSMUSG00000032288.10	1049.32796566102	-0.199426	0.146955577711812	-1.35705	0.174766113675926	0.974163002379649	57.26	48.45	54.28	63.34	62.71	67.39	Imp3	chr9	protein_coding	IMP3, U3 small nucleolar ribonucleoprotein
ENSMUSG00000026923.16	654.184042709909	0.318174818236395	0.220101377812418	1.44558303722914	0.148294187203383	0.960514641104393	2.37	2.03	3.32	2.39	2.11	2.02	Notch1	chr2	protein_coding	notch 1
ENSMUSG00000081201.2	0.47818340468967	2.38559343251822	3.43460233793238	0.694576314169268	0.487320860169041	1	0.31	0	0.19	0	0	0	Smt3h2-ps4	chr1	processed_pseudogene	SMT3 suppressor of mif two 3 homolog 2, pseudogene 4 (S. cerevisiae)
ENSMUSG00000031753.17	905.015285222187	0.0130584647551522	0.18142321828993	0.0719779137325388	0.94261948454069	0.999625017642878	10.58	12.57	10.82	10.03	13.37	11.97	Cog4	chr8	protein_coding	component of oligomeric golgi complex 4
ENSMUSG00000113871.2	0.348106430016364	-0.00774301	3.9008089698981	-0.00198498	0.998416219018701	1	0	0.11	0	0.12	0	0	Gm48349	chr13	processed_pseudogene	predicted gene, 48349
ENSMUSG00000001588.13	61.1082082046462	0.279380098575051	0.30682178702568	0.910561473757626	0.362526477601405	0.999605094179621	0.63	0.7	0.76	0.49	0.56	0.75	Acap1	chr11	protein_coding	ArfGAP with coiled-coil, ankyrin repeat and PH domains 1
ENSMUSG00000021340.14	74.5212665126607	0.58353	0.394063038909034	1.48080364710049	0.138658904393869	0.948594335011886	0.8	0.49	1.22	0.55	0.44	0.77	Gpld1	chr13	protein_coding	glycosylphosphatidylinositol specific phospholipase D1
ENSMUSG00000045339.8	0.169369098107724	0.954028606943929	4.0804728567969	0.233803443969684	0.815137575771638	1	0	0.05	0	0	0	0	A930104D05Rik	chr2	lncRNA	RIKEN cDNA A930104D05 gene
ENSMUSG00000117988.2	0.169369098107724	0.954028606943929	4.0804728567969	0.233803443969684	0.815137575771638	1	0	0.05	0	0	0	0	Gm8663	chr19	processed_pseudogene	predicted gene 8663
ENSMUSG00000042279.14	1.66388961475968	-2.01692	1.71709455351963	-1.17461	0.240150605711128	1	0.04	0	0.05	0.14	0.04	0.17	H1f8	chr6	protein_coding	H1.8 linker histone
ENSMUSG00000025362.7	6976.73487843352	-0.0779105	0.151686612020693	-0.513628	0.607511886932644	0.999605094179621	225.06	242.75	197.8	227.97	262.9	247.96	Rps26	chr10	protein_coding	ribosomal protein S26
ENSMUSG00000038119.16	233.450136627034	0.432750489942127	0.271811793163971	1.59209607833708	0.111363118140108	0.920152122508556	1.69	1.25	2.32	1.51	1.12	1.48	Cdon	chr9	protein_coding	cell adhesion molecule-related/down-regulated by oncogenes
ENSMUSG00000086686.2	0.149107131315209	0.954028606943929	4.0804728567969	0.233803443969684	0.815137575771638	1	0.07	0	0	0	0	0	F630206G17Rik	chr11	lncRNA	RIKEN cDNA F630206G17 gene
ENSMUSG00000005373.14	1935.60417874509	-0.146801	0.258075324192228	-0.56883	0.569471530995121	0.999605094179621	17.42	22.11	10.71	18.69	21.49	18.3	Mlxipl	chr5	protein_coding	MLX interacting protein-like
ENSMUSG00000116797.2	0.850824516765042	0.674381079292986	2.27708520037294	0.296159791993086	0.767108053470194	1	0	0.18	0.37	0	0.17	0.17	2600002D14Rik	chr16	lncRNA	RIKEN cDNA 2600002D14 gene
ENSMUSG00000068882.14	1302.20661275484	-0.064842	0.146514638482858	-0.442563	0.658081733423791	0.999605094179621	30.16	32.12	26.93	34.98	30.35	32.97	Ssb	chr2	protein_coding	Sjogren syndrome antigen B
ENSMUSG00000114977.2	0.477084211120488	-2.39015	3.99836066863241	-0.597781	0.549985839596806	1	0	0	0	0	0	0.15	Gm9502	chr14	TEC	predicted gene 9502
ENSMUSG00000101344.2	0.698935496551255	1.57575155249312	3.14658455512509	0.500781569631293	0.616524857888464	1	0	0	0.21	0	0	0.06	Gm29183	chr1	lncRNA	predicted gene 29183
ENSMUSG00000028954.12	1614.09742150633	0.307778402136169	0.273326657419814	1.12604604703243	0.260146029197278	0.999605094179621	21.83	13.64	27.07	18.54	13.61	21.14	Nub1	chr5	protein_coding	negative regulator of ubiquitin-like proteins 1
ENSMUSG00000037266.19	7251.94351425455	-0.311648	0.188358409554474	-1.65455	0.0980166489674956	0.903175047972806	93.17	99.1	100.26	129.49	98.92	154.15	Rsrp1	chr4	protein_coding	arginine/serine rich protein 1
ENSMUSG00000057722.18	409.989183940826	0.492830437165301	0.392627088171204	1.25521252102301	0.209401621373763	0.998394153835788	4.64	1.68	3.96	2.83	1.45	3.43	Lepr	chr4	protein_coding	leptin receptor
ENSMUSG00000066878.6	1.34735897320337	0.0396794171240991	1.77308381801391	0.0223787599440986	0.982145823218223	1	0	0.08	0.03	0.03	0.03	0.05	Gm10184	chr17	protein_coding	predicted pseudogene 10184
ENSMUSG00000064380.3	1.83550527059256	-0.239476	1.46330633577879	-0.163654	0.870003273692436	1	0.22	0.51	0.54	0.29	1.01	0.25	Gm26448	chr9	snoRNA	predicted gene, 26448
ENSMUSG00000040728.16	355.081434459245	0.193462430918228	0.218544601704146	0.885230883808912	0.376032118555784	0.999605094179621	3.14	2.32	3.63	2.87	2.52	2.99	Esrp1	chr4	protein_coding	epithelial splicing regulatory protein 1
ENSMUSG00000030774.14	1128.11393912826	0.0749811205243405	0.183665234129537	0.40824884948807	0.683090987936004	0.999605094179621	14.39	17.75	12.31	14.39	15.68	14.31	Pak1	chr7	protein_coding	p21 (RAC1) activated kinase 1
ENSMUSG00000038576.16	210.746575167701	-0.064084	0.321018948396031	-0.199627	0.841772315638756	0.999605094179621	2.03	1.87	4.19	3	3.08	2.81	Susd4	chr1	protein_coding	sushi domain containing 4
ENSMUSG00000098269.3	0.179969142059253	0.954028606943929	4.0804728567969	0.233803443969684	0.815137575771638	1	0	0	0.47	0	0	0	Mir8094	chr17	miRNA	microRNA 8094
ENSMUSG00000105909.2	0.904563726949539	2.07618251461888	2.92130244772843	0.710704403863863	0.477267430104055	1	0.07	0	0	0	0	0.02	Gm43189	chr3	lncRNA	predicted gene 43189
ENSMUSG00000112007.2	0.358706473967893	-0.00774278	3.86028579284748	-0.00200575	0.998399641039873	1	0	0	0.09	0.09	0	0	Gm18119	chr10	processed_pseudogene	predicted gene, 18119
ENSMUSG00000030423.8	715.128377944802	0.0578013793959175	0.17175314583213	0.336537529579877	0.736465555710724	0.999605094179621	12.25	11.94	14.59	12.7	11.87	14.63	Pop4	chr7	protein_coding	processing of precursor 4, ribonuclease P/MRP family, (S. cerevisiae)
ENSMUSG00000047061.7	4.22006967729991	0.832253207466811	0.987658522248176	0.842652788103706	0.399422658781315	1	0.07	0.1	0.15	0.09	0.04	0.06	Gm9817	chr13	TEC	predicted gene 9817
ENSMUSG00000106426.2	0.32839716848122	-0.00774348	3.98126581783804	-0.00194498	0.998448132188983	1	0	0.03	0	0	0	0.03	Gm36211	chr3	lncRNA	predicted gene, 36211
ENSMUSG00000081022.2	0.162489064165317	-0.969525	4.0804728567969	-0.237601	0.812190515251218	1	0	0	0	0	0.11	0	Gm15936	chr5	processed_pseudogene	predicted gene 15936
ENSMUSG00000037313.17	171.776218269817	0.011454666850476	0.261476414127563	0.0438076485357023	0.965057730289196	0.999625017642878	2.57	2.02	2.76	3.06	1.84	2.79	Tacc3	chr5	protein_coding	transforming, acidic coiled-coil containing protein 3
ENSMUSG00000085682.3	0.630072424903458	1.40305080009079	2.75311997911299	0.509622105369641	0.610316234142165	1	0.03	0.02	0	0	0.02	0	Gm14267	chr2	transcribed_processed_pseudogene	predicted gene 14267
ENSMUSG00000112963.2	7.56684	1.47011524020896	0.781461973614735	1.88123707850912	0.0599396759857982	0.793454249751947	0.12	0.14	0.24	0.07	0.06	0.06	Gm6093	chr13	lncRNA	predicted gene 6093
ENSMUSG00000081357.2	0.509045415433715	2.46439305306394	3.37188464606452	0.73086517237185	0.464861510851638	1	0.07	0	0.17	0	0	0	Xlr4e-ps	chrX	unprocessed_pseudogene	X-linked lymphocyte-regulated 4E, pseudogene
ENSMUSG00000054619.8	2913.07109823258	0.00397251527190227	0.223008483303191	0.0178132921809142	0.985787800815909	0.999625017642878	58.01	68.86	43.34	49.91	69.68	58.72	Mettl7a1	chr15	protein_coding	methyltransferase like 7A1
ENSMUSG00000092274.4	7725.40083897499	0.0233672541628905	0.285203191792389	0.0819319517991245	0.934700825985006	0.999625017642878	11.73	26.08	19.01	20.87	22.6	15.29	Neat1	chr19	lncRNA	nuclear paraspeckle assembly transcript 1 (non-protein coding)
ENSMUSG00000086952.2	2.3201486205487	0.0222491256619073	1.26933286665583	0.0175282041821895	0.986015232616622	1	0.13	0.15	0.24	0.09	0.23	0.23	Gm12596	chr4	lncRNA	predicted gene 12596
ENSMUSG00000084113.2	0.308135201688704	-0.00774401	4.07183578916637	-0.00190185	0.998482545585434	1	0.12	0	0	0	0	0.14	Gm14277	chr2	processed_pseudogene	predicted gene 14277
ENSMUSG00000106990.2	62.4111421319589	0.16016	0.313772571274679	0.510434062363579	0.609747398419832	0.999605094179621	0.63	1.07	0.93	0.82	0.85	0.8	Gm42547	chr6	TEC	predicted gene 42547
ENSMUSG00000002781.20	198.548992831261	-0.0573215	0.383220351356385	-0.149578	0.881097243744723	0.999605094179621	1.18	1.9	0.84	0.97	2.17	1.13	Tmem143	chr7	protein_coding	transmembrane protein 143
ENSMUSG00000097675.3	54.506518245666	0.245740874025244	0.336396784420961	0.730508986428741	0.465079122000117	0.999605094179621	1.97	1.41	1.4	1.83	1.15	1.3	1700101I11Rik	chr6	lncRNA	RIKEN cDNA 1700101I11 gene
ENSMUSG00000007480.6	4.18400411099729	0.306424584643921	1.03719163375216	0.295436807116729	0.767660219408795	1	0.07	0.04	0.07	0.09	0.05	0.01	Mc5r	chr18	protein_coding	melanocortin 5 receptor
ENSMUSG00000092509.2	1.81798323905739	-0.244042	1.44885540009004	-0.168438	0.866239027861393	1	0.05	0.16	0.06	0.06	0.11	0.16	Gm20394	chr11	lncRNA	predicted gene 20394
ENSMUSG00000055865.9	16.8100203147163	0.47155230857629	0.553847930018349	0.851411160028472	0.39454099453358	0.999605094179621	0.28	0.17	0.21	0.09	0.19	0.21	Tafa3	chr3	protein_coding	TAFA chemokine like family member 3
ENSMUSG00000093508.3	0.349338240166977	1.91606057419964	3.86546678866235	0.495686725292676	0.620115454284908	1	0	0.58	0.61	0	0	0	Mir5709	chr17	miRNA	microRNA 5709
ENSMUSG00000042757.17	84.0434327202013	0.306174955763844	0.416984084604537	0.734260531919861	0.462789967480941	0.999605094179621	0.28	0.81	0.33	0.41	0.35	0.44	Tmem108	chr9	protein_coding	transmembrane protein 108
ENSMUSG00000022848.9	936.768564026883	-0.0559437	0.210299112539556	-0.26602	0.790224029243842	0.999605094179621	9.58	7.3	8.87	11.11	7.2	9.96	Slc49a4	chr16	protein_coding	solute carrier family 49 member 4
ENSMUSG00000006005.19	1375.5053437072	-0.156422	0.144723847172019	-1.08083	0.279772030816609	0.999605094179621	6.66	6.35	5.74	7.85	6.73	7.45	Tpr	chr1	protein_coding	translocated promoter region, nuclear basket protein
ENSMUSG00000118383.2	17.2742677587425	-0.226566	0.517021363896844	-0.438215	0.661230464097659	0.999605094179621	0.38	0.32	0.18	0.41	0.36	0.34	Gm50321	chr19	lncRNA	predicted gene, 50321
ENSMUSG00000051098.7	96.1659450398334	-0.772899	0.288467855484825	-2.67933	0.00737707214804179	0.34354203636116	0.62	1.09	1	1.81	1.6	1.47	Mblac2	chr13	protein_coding	metallo-beta-lactamase domain containing 2
ENSMUSG00000105820.2	0.349338240166977	1.91606057419964	3.86546678866235	0.495686725292676	0.620115454284908	1	0	0.04	0.04	0	0	0	Gm43400	chr3	lncRNA	predicted gene 43400
ENSMUSG00000090081.2	0.149107131315209	0.954028606943929	4.0804728567969	0.233803443969684	0.815137575771638	1	0.05	0	0	0	0	0	Gm16587	chr1	lncRNA	predicted gene 16587
ENSMUSG00000097935.2	2.31736673165012	0.43082567710826	1.31025954902345	0.328809415988885	0.742299745543479	1	0.13	0.05	0.22	0.06	0.1	0.15	Gm3809	chr1	processed_pseudogene	predicted gene 3809
ENSMUSG00000009114.18	0.819283401127756	-0.526439	2.56230395347856	-0.205455	0.83721628110071	1	0	0.06	0	0	0.03	0.06	2610028H24Rik	chr10	protein_coding	RIKEN cDNA 2610028H24 gene
ENSMUSG00000103869.2	1.83986243185369	0.291368295979134	1.56388164307886	0.18631096366443	0.852200910231139	1	0.03	0	0.07	0.02	0.04	0.03	Gm37420	chr14	TEC	predicted gene, 37420
ENSMUSG00000046826.8	90.168840500083	-0.0565775	0.349828509300542	-0.161729	0.871519005069656	0.999605094179621	0.65	1.35	0.81	0.9	1.31	0.86	Fam187b	chr7	protein_coding	family with sequence similarity 187, member B
ENSMUSG00000083982.2	0.162489064165317	-0.969525	4.0804728567969	-0.237601	0.812190515251218	1	0	0	0	0	0.06	0	Gm14650	chrX	processed_pseudogene	predicted gene 14650
ENSMUSG00000041220.11	520.106407515797	0.0237491886001447	0.173395759610671	0.136965221372594	0.891058285311366	0.999605094179621	3.7	4.59	4.06	3.84	4.5	4.42	Elovl6	chr3	protein_coding	ELOVL family member 6, elongation of long chain fatty acids (yeast)
ENSMUSG00000101848.2	0.70804471413487	1.54550400873876	2.68333718330538	0.575963400482897	0.564639920229145	1	0	0.05	0.1	0.05	0	0	4933417E11Rik	chr1	lncRNA	RIKEN cDNA 4933417E11 gene
ENSMUSG00000083392.2	0.491565337539778	0.879088341987874	2.99627833009805	0.293393418480955	0.769221455517493	1	0.04	0	0.05	0	0.04	0	Gm6335	chrX	processed_pseudogene	predicted gene 6335
ENSMUSG00000110972.2	0.149107131315209	0.954028606943929	4.0804728567969	0.233803443969684	0.815137575771638	1	0.03	0	0	0	0	0	5830462O15Rik	chr9	TEC	RIKEN cDNA 5830462O15 gene
ENSMUSG00000085683.3	4.69799018945235	-0.615536	0.977747964163882	-0.629545	0.528992507978443	1	0.09	0.07	0.22	0.23	0.1	0.27	Tmem238l	chr11	protein_coding	transmembrane protein 238 like
ENSMUSG00000026825.18	121.321537786444	0.208480805195023	0.273858297143171	0.761272553615679	0.446494290474368	0.999605094179621	1.21	1.04	1.5	1.03	1.42	0.96	Dnm1	chr2	protein_coding	dynamin 1
ENSMUSG00000016252.8	2878.26077947105	0.229414510453218	0.198769320135294	1.15417464977525	0.248428573402765	0.999605094179621	93.69	95.31	78.8	69.53	98.97	71.49	Atp5e	chr2	protein_coding	ATP synthase, H+ transporting, mitochondrial F1 complex, epsilon subunit
ENSMUSG00000004113.19	0.52930738222623	2.51442114159171	3.33414937593103	0.754141718947304	0.450764128889862	1	0	0.01	0.01	0	0	0	Cacna1b	chr2	protein_coding	calcium channel, voltage-dependent, N type, alpha 1B subunit
ENSMUSG00000028023.17	74.3762445788105	-0.64093	0.342178845413416	-1.87308	0.0610567195809975	0.798742758457564	0.42	0.89	0.55	1.19	0.87	1	Pitx2	chr3	protein_coding	paired-like homeodomain transcription factor 2
ENSMUSG00000053025.14	1.05615114415123	0.985604548384163	2.3700347682636	0.415860797310692	0.677511867427124	1	0	0.01	0.01	0.01	0	0	Sv2b	chr7	protein_coding	synaptic vesicle glycoprotein 2 b
ENSMUSG00000002580.8	868.556321979322	-0.121253	0.414647735093292	-0.292424	0.769962703662479	0.999605094179621	44.35	93.44	31.06	44.1	100.1	47.98	Mien1	chr11	protein_coding	migration and invasion enhancer 1
ENSMUSG00000106380.2	0.359938284118506	1.95482571233294	4.02897851354679	0.485191396717594	0.627540584232731	1	0	0	0.06	0	0	0	Gm3519	chr5	lncRNA	predicted gene 3519
ENSMUSG00000090230.2	0.179969142059253	0.954028606943929	4.0804728567969	0.233803443969684	0.815137575771638	1	0	0	0.07	0	0	0	Gm16315	chr10	lncRNA	predicted gene 16315
ENSMUSG00000107480.2	0.681196402440017	1.52261017822276	2.70925117564096	0.562004066626469	0.57411324841164	1	0	0.07	0.04	0	0.03	0	Gm44165	chr7	TEC	predicted gene, 44165
ENSMUSG00000086814.2	0.460703326795734	0.763575911070572	3.55635819333062	0.214707256570088	0.829995564597965	1	0.12	0	0	0	0.07	0	Gm15677	chr7	lncRNA	predicted gene 15677
ENSMUSG00000118382.2	0.626611431111637	1.40299064755113	2.75745209473935	0.508799645233274	0.610892668104441	1	0.04	0.02	0	0	0	0.02	Gm8373	chr17	transcribed_processed_pseudogene	predicted gene 8373
ENSMUSG00000097944.2	49.1924780878483	-0.603199	0.387777430464789	-1.55553	0.119819947914126	0.930379911770536	0.83	1.18	0.54	1.02	1.47	1.57	A130014A01Rik	chr8	lncRNA	RIKEN cDNA A130014A01 gene
ENSMUSG00000038342.16	1037.91002508018	0.0249361898585834	0.231784060879589	0.107583712891879	0.914325917225001	0.999625017642878	6.5	4.63	7.89	7.11	5.44	7.17	Mlxip	chr5	protein_coding	MLX interacting protein
ENSMUSG00000091996.9	1.78601581779861	-0.36872	1.59785346402154	-0.230759	0.817501679679742	1	0.07	0.02	0	0.07	0.04	0.02	BC049352	chr9	protein_coding	cDNA sequence BC049352
ENSMUSG00000026384.14	326.662218641072	-0.265273	0.165608685960637	-1.60181	0.109198408574559	0.91886473332897	1.33	1.42	1.22	1.72	1.61	1.69	Ptpn4	chr1	protein_coding	protein tyrosine phosphatase, non-receptor type 4
ENSMUSG00000086953.2	0.179969142059253	0.954028606943929	4.0804728567969	0.233803443969684	0.815137575771638	1	0	0	0.05	0	0	0	Aknaos	chr4	lncRNA	AT-hook transcription factor, opposite strand
ENSMUSG00000044636.7	160.700927728261	0.0354080982811633	0.193588708310541	0.182903737465742	0.854873550295393	0.999605094179621	1.83	1.9	1.9	1.98	1.83	1.97	Csrnp2	chr15	protein_coding	cysteine-serine-rich nuclear protein 2
ENSMUSG00000110715.2	0.324978128330633	-1.83481	4.04063690726668	-0.454088	0.649765195713222	1	0	0	0	0	0.08	0	Gm5131	chr8	processed_pseudogene	predicted gene 5131
ENSMUSG00000072761.11	10.7862	-0.656534	0.655038947066361	-1.00228	0.316207298387416	0.999605094179621	0.53	0.78	0.83	1.75	1.03	0.77	Gm6712	chr17	lncRNA	predicted gene 6712
ENSMUSG00000043931.11	13.4081295410157	0.471407907285114	0.657465143654565	0.717008212275347	0.473369029445061	0.999605094179621	0.17	0.38	0.47	0.15	0.39	0.22	Gimap7	chr6	protein_coding	GTPase, IMAP family member 7
ENSMUSG00000006307.17	1438.36456935819	0.136215967609763	0.242741282814859	0.561156989986149	0.574690520352616	0.999605094179621	8.47	5.6	9.68	8.4	5.99	8.4	Kmt2b	chr7	protein_coding	lysine (K)-specific methyltransferase 2B
ENSMUSG00000118155.2	0.501486276598066	-0.865522	2.97557088112502	-0.290876	0.771146114322412	1	0	0	0.03	0	0.03	0.03	Gm50136	chr19	lncRNA	predicted gene, 50136
ENSMUSG00000032666.17	307.116807976808	-0.167003	0.192228232068776	-0.868775	0.384970242857245	0.999605094179621	1.32	1.14	1.26	1.72	1.27	1.41	1700025G04Rik	chr1	protein_coding	RIKEN cDNA 1700025G04 gene
ENSMUSG00000047528.14	22.096424149218	0.683684964786902	0.631643458023707	1.08239063684127	0.279078986990372	0.999605094179621	0.71	0.29	0.21	0.12	0.35	0.33	Flacc1	chr1	protein_coding	flagellum associated containing coiled-coil domains 1
ENSMUSG00000001983.8	83.0461109869966	-0.00390546	0.325867945980479	-0.0119848	0.99043774447761	0.999625017642878	3.19	3.76	2.13	3.14	3.98	2.45	Taco1	chr11	protein_coding	translational activator of mitochondrially encoded cytochrome c oxidase I
ENSMUSG00000092072.4	13.6425002572223	0.592737845185467	0.557253426794288	1.06367734442713	0.287474891087258	0.999605094179621	2.1	1.92	1.78	0.94	1.55	1.53	Gm4540	chr3	processed_pseudogene	predicted gene 4540
ENSMUSG00000034768.5	2.7938137915186	-0.84607	1.24635865160484	-0.678834	0.497243129925577	1	0.03	0.02	0.06	0.02	0.09	0.09	Asb16	chr11	protein_coding	ankyrin repeat and SOCS box-containing 16
ENSMUSG00000020386.6	1261.14881588539	-0.0223539	0.143209188620257	-0.156093	0.875960042347135	0.999605094179621	46.96	56.03	47.99	54.85	53	53.53	Sar1b	chr11	protein_coding	secretion associated Ras related GTPase 1B
ENSMUSG00000027956.12	227.137400177724	-0.319657	0.324065658621357	-0.986396	0.32393904340506	0.999605094179621	2.78	4.15	1.84	3.04	4.89	3.57	Tmem144	chr3	protein_coding	transmembrane protein 144
ENSMUSG00000017446.15	621.122284054213	-0.0222713	0.255260971342609	-0.0872491	0.930473480739237	0.999625017642878	11.01	6.76	12	11.59	8.46	11.85	C1qtnf1	chr11	protein_coding	C1q and tumor necrosis factor related protein 1
ENSMUSG00000033102.16	338.327130100127	-0.148394	0.191356979465553	-0.775482	0.438054723307571	0.999605094179621	1.64	1.68	1.98	2.15	1.74	2.29	Cdc14b	chr13	protein_coding	CDC14 cell division cycle 14B
ENSMUSG00000049625.7	210.034657499922	0.0739567179758756	0.375057340021365	0.197187763267512	0.843680606119372	0.999605094179621	1.79	4.65	2.9	3.89	3.52	1.93	Tifab	chr13	protein_coding	TRAF-interacting protein with forkhead-associated domain, family member B
ENSMUSG00000090582.2	0.169369098107724	0.954028606943929	4.0804728567969	0.233803443969684	0.815137575771638	1	0	0.08	0	0	0	0	Gm17024	chr12	lncRNA	predicted gene 17024
ENSMUSG00000030897.6	0.331858162273041	-0.00774339	3.96662426511299	-0.00195214	0.998442421126736	1	0	0.02	0	0	0.02	0	Cnga4	chr7	protein_coding	cyclic nucleotide gated channel alpha 4
ENSMUSG00000049303.11	329.435382023271	0.297403392813715	0.266142711383435	1.11745834130788	0.263798402083316	0.999605094179621	3.64	3.97	2.31	3.35	2.15	3.03	Syt12	chr19	protein_coding	synaptotagmin XII
ENSMUSG00000116498.2	20.0997093665316	0.364427658120269	0.472696114703901	0.770955476011365	0.440733322867481	0.999605094179621	1.32	1.73	1.75	1.05	1.64	1.2	Gm38563	chr15	lncRNA	predicted gene, 38563
ENSMUSG00000114036.2	0.17873733190864	-0.969525	4.0804728567969	-0.237601	0.812190515251218	1	0	0	0	0.14	0	0	Gm48228	chr13	lncRNA	predicted gene, 48228
ENSMUSG00000101335.2	85.4718001213996	0.300161583087066	0.256280830566563	1.1712213606593	0.241509811367384	0.999605094179621	2.15	2.13	2.35	2.04	1.56	2.07	Gm28229	chr9	lncRNA	predicted gene 28229
ENSMUSG00000025038.8	13.7346069674947	0.198140991707303	0.582539915967285	0.340132901242136	0.733756445676399	0.999605094179621	0.33	0.32	0.21	0.16	0.3	0.34	Efhc2	chrX	protein_coding	EF-hand domain (C-terminal) containing 2
ENSMUSG00000039086.10	173.448312264431	0.320364908428003	0.217082613412331	1.47577414603672	0.140004533516595	0.948594335011886	2.15	1.98	2.58	1.76	1.79	2.11	Ss18l1	chr2	protein_coding	SS18, nBAF chromatin remodeling complex subunit like 1
ENSMUSG00000096056.2	24.4721825755342	-0.277428	0.479976250021211	-0.578004	0.563261161436572	0.999605094179621	0.17	0.13	0.3	0.3	0.26	0.21	Gm21986	chrX	lncRNA	predicted gene 21986
ENSMUSG00000091905.4	1.14215874545305	0.428765941651997	2.01508833182217	0.212777740251357	0.831500326876036	1	0.13	0	0.16	0	0.15	0.07	Dnajb6-ps	chr12	processed_pseudogene	DnaJ heat shock protein family (Hsp40) member B6, pseudogene
ENSMUSG00000026761.13	340.978660534268	-0.14694	0.191729912916295	-0.766391	0.443443773334277	0.999605094179621	1.91	2.6	2.06	2.47	2.47	2.72	Orc4	chr2	protein_coding	origin recognition complex, subunit 4
ENSMUSG00000028136.16	656.199684531688	-0.0694154	0.222713424829384	-0.31168	0.755283518252935	0.999605094179621	4.49	5.94	3.65	4.66	5.82	5.05	Snx27	chr3	protein_coding	sorting nexin family member 27
ENSMUSG00000001910.6	1940.53840650972	0.052899651097453	0.137828208084635	0.383808596459221	0.701120316111441	0.999605094179621	22.05	21.74	20.22	22.11	22.85	19.99	Nacc1	chr8	protein_coding	nucleus accumbens associated 1, BEN and BTB (POZ) domain containing
ENSMUSG00000108298.2	1.52057448095609	0.301252862622909	1.83271992112762	0.164374741142966	0.86943614674883	1	0.08	0	0.14	0.1	0.09	0	Gm44226	chr6	lncRNA	predicted gene, 44226
ENSMUSG00000088835.3	0.179969142059253	0.954028606943929	4.0804728567969	0.233803443969684	0.815137575771638	1	0	0	0.2	0	0	0	Gm23547	chr6	snoRNA	predicted gene, 23547
ENSMUSG00000028115.17	14.7683753536106	0.0235238327602439	0.523456957158077	0.0449393831499693	0.964155625325322	0.999625017642878	0.33	0.27	0.38	0.35	0.31	0.35	Bnipl	chr3	protein_coding	BCL2/adenovirus E1B 19kD interacting protein like
ENSMUSG00000104406.2	0.321517134538813	-1.82165	3.97037103855079	-0.458811	0.646370171348116	1	0	0	0	0	0.02	0.02	Gm38014	chr2	TEC	predicted gene, 38014
ENSMUSG00000020745.16	2585.1464661635	-0.0634527	0.134043062866699	-0.473375	0.635945504875768	0.999605094179621	13.08	12.8	13.9	15.69	13.3	14.8	Pafah1b1	chr11	protein_coding	platelet-activating factor acetylhydrolase, isoform 1b, subunit 1
ENSMUSG00000117023.2	0.149107131315209	0.954028606943929	4.0804728567969	0.233803443969684	0.815137575771638	1	0.08	0	0	0	0	0	Gm49876	chr17	lncRNA	predicted gene, 49876
ENSMUSG00000059970.8	138.906454584348	-0.331596	0.248495434847877	-1.33441	0.182068061129502	0.978557005010482	1.82	2.44	2.8	2.87	3.43	3.01	Hspa2	chr12	protein_coding	heat shock protein 2
ENSMUSG00000113788.2	0.149107131315209	0.954028606943929	4.0804728567969	0.233803443969684	0.815137575771638	1	0.03	0	0	0	0	0	Gm47904	chr13	lncRNA	predicted gene, 47904
ENSMUSG00000111246.2	4.44609185791858	0.0380830560004122	1.0447589438415	0.0364515242725595	0.970922331023554	1	0.02	0.07	0.15	0.1	0.07	0.07	4930517E14Rik	chr9	lncRNA	Riken cDNA 4930517E14 gene
ENSMUSG00000026088.16	284.410555434172	0.271504445965274	0.298989545672809	0.908073375456369	0.363839456071368	0.999605094179621	3.47	5.5	8.04	4.49	5.1	5.21	Mitd1	chr1	protein_coding	MIT, microtubule interacting and transport, domain containing 1
ENSMUSG00000027993.17	1239.26041414317	0.180231829049079	0.200837914387711	0.897399425793414	0.369505818848197	0.999605094179621	2.95	2.87	4.28	3.03	3.25	3.08	Trim2	chr3	protein_coding	tripartite motif-containing 2
ENSMUSG00000000753.16	208.061278741777	0.428234634015021	0.201296727827638	2.12738000580765	0.0333885220553993	0.675034049872443	5.45	4.35	5.52	3.88	4.15	3.95	Serpinf1	chr11	protein_coding	serine (or cysteine) peptidase inhibitor, clade F, member 1
ENSMUSG00000109441.2	0.17873733190864	-0.969525	4.0804728567969	-0.237601	0.812190515251218	1	0	0	0	0.13	0	0	Gm44983	chr7	lncRNA	predicted gene 44983
ENSMUSG00000009681.11	832.436333165503	0.13204383265912	0.146851191969885	0.899167591953889	0.368563399623891	0.999605094179621	5.01	5.2	5.88	5.18	5.22	5.04	Bcr	chr10	protein_coding	BCR activator of RhoGEF and GTPase
ENSMUSG00000066378.4	0.511827304332294	0.946482374538128	2.96756727767945	0.318942179224408	0.749770358870789	1	0	0.26	0.27	0	0.25	0	Gm10160	chr7	protein_coding	predicted gene 10160
ENSMUSG00000104332.2	0.179969142059253	0.954028606943929	4.0804728567969	0.233803443969684	0.815137575771638	1	0	0	0.08	0	0	0	Gm38283	chr1	TEC	predicted gene, 38283
ENSMUSG00000062896.4	2.15616873001547	0.210189835065916	1.3233777978657	0.158828291818786	0.87380415809316	1	0.24	0.55	0.14	0.31	0.27	0.27	Rpl31-ps11	chr3	processed_pseudogene	ribosomal protein L31, pseudogene 11
ENSMUSG00000105047.2	0.477504299796428	0.844464737457227	3.01791463415468	0.279817304273672	0.779617674933119	1	0.29	0.33	0	0	0	0.32	Gm42533	chr5	processed_pseudogene	predicted gene 42533
ENSMUSG00000053825.16	3.91320499623668	-0.751528	1.06052851999293	-0.708636	0.478550544013228	1	0.02	0	0.01	0.02	0.02	0.04	Ppfia2	chr10	protein_coding	protein tyrosine phosphatase, receptor type, f polypeptide (PTPRF), interacting protein (liprin), alpha 2
ENSMUSG00000108228.3	0.970878732301474	-2.21069	2.14256087091155	-1.0318	0.302166991864159	1	0.01	0	0	0.02	0.03	0.03	6430584L05Rik	chr6	lncRNA	RIKEN cDNA 6430584L05 gene
ENSMUSG00000031604.11	653.158866293126	-0.247684	0.266816446609687	-0.928292	0.353256056310855	0.999605094179621	4.32	6.46	3.94	4.98	7.95	5.42	Msmo1	chr8	protein_coding	methylsterol monoxygenase 1
ENSMUSG00000024055.16	679.552715465078	0.0966779637129708	0.173280596856064	0.557927231710061	0.57689407533922	0.999605094179621	9.36	7.23	7.33	7.83	7.98	7.75	Cyp4f13	chr17	protein_coding	cytochrome P450, family 4, subfamily f, polypeptide 13
ENSMUSG00000093898.3	0.17873733190864	-0.969525	4.0804728567969	-0.237601	0.812190515251218	1	0	0	0	0.03	0	0	Gm33933	chr14	protein_coding	predicted gene, 33933
ENSMUSG00000102114.3	0.359938284118506	1.95482571233294	4.02897851354679	0.485191396717594	0.627540584232731	1	0	0	0.03	0	0	0	BC048559	chr10	lncRNA	cDNA sequence BC048559
ENSMUSG00000113210.2	4.20862323905093	0.552077346807297	1.05956712216219	0.521040465733507	0.602338582332459	1	0.23	0.09	0.32	0.3	0.09	0.09	4930474N09Rik	chr12	lncRNA	RIKEN cDNA 4930474N09 gene
ENSMUSG00000103843.2	0.507813605283101	0.879104617874712	2.96763950324738	0.296230258733495	0.767054242156762	1	0.07	0	0.08	0.09	0	0	Gm31266	chr3	lncRNA	predicted gene, 31266
ENSMUSG00000075304.3	201.222250038822	-0.121669	0.216974779531542	-0.56075	0.574968215341032	0.999605094179621	5.14	4.83	3.92	4.93	6.05	4.92	Sp5	chr2	protein_coding	trans-acting transcription factor 5
ENSMUSG00000002329.8	919.223824319354	0.13701737840465	0.143041173943893	0.95788768105604	0.338119398985858	0.999605094179621	22.48	25.17	24.09	22.71	24.12	21.8	Mdp1	chr14	protein_coding	magnesium-dependent phosphatase 1
ENSMUSG00000111620.2	0.518707338274701	2.48906630003784	3.35364481515916	0.742197351605857	0.457967772958644	1	0	0.08	0.04	0	0	0	Gm31848	chr10	unprocessed_pseudogene	predicted gene, 31848
ENSMUSG00000082377.2	1.69270809387844	-2.0691	1.7422432915267	-1.18761	0.23498804468351	1	0.03	0.03	0	0.18	0.03	0.06	Gm14415	chr2	unprocessed_pseudogene	predicted gene 14415
ENSMUSG00000066060.6	0.159028070373496	-0.969525	4.0804728567969	-0.237601	0.812190515251218	1	0	0	0	0	0	0.03	Gm12866	chr4	lncRNA	predicted gene 12866
ENSMUSG00000063952.17	691.51409480919	-0.42001	0.181619090583306	-2.31259	0.0207454211241385	0.565895712509714	3.18	4	3.17	5.35	4.16	5.08	Brpf3	chr17	protein_coding	bromodomain and PHD finger containing, 3
ENSMUSG00000072692.8	151.657835381894	0.191575085511043	0.211254902848667	0.906843263411869	0.364489687844108	0.999605094179621	10.76	10	11.8	9.16	9.9	10.91	Rpl37rt	chr5	transcribed_processed_pseudogene	ribosomal protein L37, retrotransposed
ENSMUSG00000118506.2	114.697	0.125912943986801	0.341043657759978	0.369198902022734	0.711979474215682	0.999605094179621	2.38	1.21	2.25	1.64	1.48	2.52	1700094D03Rik	chr3	protein_coding	RIKEN cDNA 1700094D03 gene
ENSMUSG00000029650.11	80.3481911297099	-0.083031	0.292146508590188	-0.28421	0.77624932313505	0.999605094179621	1.37	1.82	1.62	1.58	2.24	1.52	Slc46a3	chr5	protein_coding	solute carrier family 46, member 3
ENSMUSG00000019487.12	1612.57516511907	0.161015898290963	0.181348458643033	0.887881261830338	0.374604625170148	0.999605094179621	32.2	22.27	26.51	26.63	24.12	25.58	Trip10	chr17	protein_coding	thyroid hormone receptor interactor 10
ENSMUSG00000074218.4	37.7514762838402	-0.132512	0.510321511424677	-0.259663	0.795123905780438	0.999605094179621	2.77	5.2	2.24	2.27	6.29	3.12	Cox7a1	chr7	protein_coding	cytochrome c oxidase subunit 7A1
ENSMUSG00000117504.2	0.633113330019338	-1.45237	2.75344815999527	-0.527474	0.597864135276521	1	0.2	0	0	0	0.45	0.22	Gm46611	chr18	processed_pseudogene	predicted gene, 46611
ENSMUSG00000033799.11	206.523030785335	-0.455882	0.205864049073284	-2.21448	0.0267956093468222	0.621695096307443	0.58	0.77	0.76	1.11	0.95	0.99	Tasor2	chr13	protein_coding	transcription activation suppressor family member 2
ENSMUSG00000037606.19	1063.08164269625	-0.324732	0.170927477135632	-1.89982	0.0574562525403329	0.782861649684366	10.08	10.34	8.64	14.97	11.54	11.88	Osbpl5	chr7	protein_coding	oxysterol binding protein-like 5
ENSMUSG00000042359.19	889.095781461374	-0.470675	0.183461584481075	-2.56552	0.0103020295100257	0.41259628187653	3.84	4.38	3	5.68	5.25	5.44	Osbpl6	chr2	protein_coding	oxysterol binding protein-like 6
ENSMUSG00002075390.1	0.169369098107724	0.954028606943929	4.0804728567969	0.233803443969684	0.815137575771638	1	0	0.56	0	0	0	0	ENSMUSG00002075390	chrX	miRNA	--
ENSMUSG00000023909.5	296.11677485214	0.194641822456896	0.229716083574253	0.847314734903966	0.396819715752717	0.999605094179621	5.22	5.32	7.56	6.31	5.69	4.65	Paqr4	chr17	protein_coding	progestin and adipoQ receptor family member IV
ENSMUSG00000047084.9	464.393926838655	-0.0102903	0.155625143324746	-0.0661223	0.94728048439815	0.999625017642878	14.42	13.46	12.96	14.62	15.03	13.67	Ngrn	chr7	protein_coding	neugrin, neurite outgrowth associated
ENSMUSG00000095913.2	2.25192270015291	0.814115778049229	1.35649425971677	0.600161609396868	0.548398536268073	1	0.34	0.23	0.08	0.09	0.08	0.23	Gm21844	chr19	lncRNA	predicted gene, 21844
ENSMUSG00000115132.2	0.162489064165317	-0.969525	4.0804728567969	-0.237601	0.812190515251218	1	0	0	0	0	0.13	0	Gm18888	chr15	processed_pseudogene	predicted gene, 18888
ENSMUSG00000030094.9	809.819845302652	-0.0303422	0.220569581761036	-0.137563	0.890585926219946	0.999605094179621	8.33	5.79	7.94	8.56	6.19	9.02	Xpc	chr6	protein_coding	xeroderma pigmentosum, complementation group C
ENSMUSG00000104333.2	0.359938284118506	1.95482571233294	4.02897851354679	0.485191396717594	0.627540584232731	1	0	0	0.12	0	0	0	Gm10253	chr3	TEC	predicted gene 10253
ENSMUSG00000106209.2	8.59385880616978	-0.824196	0.732118015086608	-1.12577	0.26026321718151	0.999605094179621	0.26	0.16	0.17	0.44	0.19	0.48	Gm42918	chr5	lncRNA	predicted gene 42918
ENSMUSG00000068579.6	2.59678466024135	-0.749314	1.27811462556363	-0.586265	0.557697147698523	1	0.17	0.13	0.07	0.07	0.38	0.19	Rpl7a-ps3	chr15	processed_pseudogene	ribosomal protein L7A, pseudogene 3
ENSMUSG00000019370.11	4335.97466086694	0.251260774708072	0.192580301349155	1.30470651955481	0.191992800645081	0.989784567178848	97.29	112.23	84.96	79.9	103.64	76.47	Calm3	chr7	protein_coding	calmodulin 3
ENSMUSG00000092528.10	2.0679818126857	0.117836502996262	1.5604570687721	0.0755140947831302	0.939805683541264	1	0.08	0.01	0	0.03	0.04	0.01	Nlrp1c-ps	chr11	transcribed_unprocessed_pseudogene	NLR family, pyrin domain containing 1C, pseudogene
ENSMUSG00000038917.5	3.0711714284579	-0.182833	1.31213495461061	-0.13934	0.889181545532393	1	0.08	0	0.05	0.03	0.03	0.09	3930402G23Rik	chr8	lncRNA	RIKEN cDNA 3930402G23 gene
ENSMUSG00000031517.9	431.408829678842	-0.2198	0.222007481361988	-0.990058	0.32214587749424	0.999605094179621	6.07	7.95	4.76	7.27	7.68	8.05	Gpm6a	chr8	protein_coding	glycoprotein m6a
ENSMUSG00000091223.3	0.17873733190864	-0.969525	4.0804728567969	-0.237601	0.812190515251218	1	0	0	0	0.04	0	0	Gm8775	chr3	processed_pseudogene	predicted gene 8775
ENSMUSG00000021904.7	1140.00898411185	0.771058936313258	0.181016485143252	4.25960616627298	2.0478741263009e-05	0.00730423259138596	16.43	13	18.48	10.35	9.82	9.4	Sema3g	chr14	protein_coding	sema domain, immunoglobulin domain (Ig), short basic domain, secreted, (semaphorin) 3G
ENSMUSG00000031518.7	0.460703326795734	0.763575911070572	3.55635819333062	0.214707256570088	0.829995564597965	1	0.09	0	0	0	0.05	0	Spata4	chr8	protein_coding	spermatogenesis associated 4
ENSMUSG00000081988.2	0.162489064165317	-0.969525	4.0804728567969	-0.237601	0.812190515251218	1	0	0	0	0	0.05	0	Gm15746	chr16	processed_pseudogene	predicted gene 15746
ENSMUSG00000086168.2	0.179969142059253	0.954028606943929	4.0804728567969	0.233803443969684	0.815137575771638	1	0	0	0.13	0	0	0	Gm15221	chr14	lncRNA	predicted gene 15221
ENSMUSG00000086709.2	0.169369098107724	0.954028606943929	4.0804728567969	0.233803443969684	0.815137575771638	1	0	0.1	0	0	0	0	Gm16263	chr13	lncRNA	predicted gene 16263
ENSMUSG00000084362.2	0.179969142059253	0.954028606943929	4.0804728567969	0.233803443969684	0.815137575771638	1	0	0	0.19	0	0	0	2610024D14Rik	chr11	processed_pseudogene	RIKEN cDNA 2610024D14 gene
ENSMUSG00000035107.14	390.498032869441	-0.0611582	0.190380465873006	-0.321242	0.748027120800615	0.999605094179621	2.23	2.02	2.63	2.72	2.17	2.68	Dcbld2	chr16	protein_coding	discoidin, CUB and LCCL domain containing 2
ENSMUSG00000044067.8	2.34294074084096	-1.28863	1.53968687917041	-0.836945	0.40262358782935	1	0.01	0	0.04	0.03	0.08	0.01	Gpr22	chr12	protein_coding	G protein-coupled receptor 22
ENSMUSG00000096361.3	0.999931648080251	1.04148519404078	1.97444978076707	0.527481227522617	0.597859449338104	1	0.12	0.14	0.29	0	0.14	0.13	Gm5814	chr17	processed_pseudogene	predicted pseudogene 5814
ENSMUSG00000028445.8	106.652270113593	0.532618130957723	0.298339544277004	1.78527500351477	0.0742167213088104	0.843513154821284	5.24	3.49	6.31	3.38	3.26	4.31	Enho	chr4	protein_coding	energy homeostasis associated
ENSMUSG00000060647.3	0.836889878657563	1.87892970473412	2.51679883431878	0.746555377852711	0.455331992130684	1	0.16	0	0.2	0.1	0	0	Gm7099	chr12	processed_pseudogene	predicted gene 7099
ENSMUSG00000020849.14	6826.3043971225	0.0328224711062249	0.154741202198756	0.212112033768915	0.832019631716041	0.999605094179621	127.24	156.46	123.38	136.07	147.15	135.33	Ywhae	chr11	protein_coding	tyrosine 3-monooxygenase/tryptophan 5-monooxygenase activation protein, epsilon polypeptide
ENSMUSG00000069601.15	1671.82234891282	-0.165238	0.218831173020696	-0.755095	0.450191932448619	0.999605094179621	1.99	2.87	1.99	2.45	3.23	2.39	Ank3	chr10	protein_coding	ankyrin 3, epithelial
ENSMUSG00000044646.16	210.945652999911	0.541560933699444	0.251783851817572	2.15089621431253	0.0314843924193279	0.665240110038232	2.79	2.04	3.16	2.34	1.86	1.59	Zbtb7c	chr18	protein_coding	zinc finger and BTB domain containing 7C
ENSMUSG00000015452.15	517.492709997532	0.47008986404037	0.441133314501529	1.06564126668048	0.286585837197016	0.999605094179621	19.4	4.79	18.24	11.82	6.81	13.74	Ager	chr17	protein_coding	advanced glycosylation end product-specific receptor
ENSMUSG00000031077.8	266.479615897505	0.0477147619819561	0.312920243950767	0.1524821832539	0.878806641818198	0.999605094179621	2.65	5.36	2.51	3.62	4.01	3.06	Fadd	chr7	protein_coding	Fas (TNFRSF6)-associated via death domain
ENSMUSG00000082109.2	1.27614759909696	-2.66994	2.24068640607794	-1.19157	0.233429680785484	1	0.08	0	0	0	0.35	0.26	Rpl19-ps12	chrX	processed_pseudogene	ribosomal protein L19, pseudogene 12
ENSMUSG00000085016.2	0.992113493027301	0.0521397328558923	2.43192304887462	0.0214397132672517	0.982894894231931	1	0	0.14	0	0	0.09	0.05	Gm11335	chr13	lncRNA	predicted gene 11335
ENSMUSG00000025223.16	3865.09546689669	0.0751350967845742	0.277360936102152	0.27089285838328	0.78647343792069	0.999605094179621	49.38	27.85	52.99	51.43	31.5	47.6	Ldb1	chr19	protein_coding	LIM domain binding 1
ENSMUSG00000052798.14	244.578021570318	-0.326083	0.217110008114311	-1.50192	0.133116554194238	0.946571087592397	3.06	2.78	2.69	4	2.91	4.37	Nup107	chr10	protein_coding	nucleoporin 107
ENSMUSG00000084025.2	0.66620452440459	-2.86546	3.08741800258877	-0.928109	0.353350826792904	1	0	0	0	0.1	0.26	0	Gm6276	chr17	processed_pseudogene	predicted pseudogene 6276
ENSMUSG00000043943.15	66.3567511336673	-0.292905	0.32860318350147	-0.891364	0.372733887764341	0.999605094179621	0.84	0.42	0.63	0.83	0.79	0.83	Naalad2	chr9	protein_coding	N-acetylated alpha-linked acidic dipeptidase 2
ENSMUSG00000019173.12	5034.26432815888	0.0566763064947026	0.170804634420881	0.331819488896573	0.740025567261168	0.999605094179621	97.98	117.23	139.02	119.03	122.29	117.03	Rab5c	chr11	protein_coding	RAB5C, member RAS oncogene family
ENSMUSG00000078974.11	1210.2922659634	0.0552350251131525	0.14383947150527	0.384004644449274	0.700975005154643	0.999605094179621	25.27	26.09	24.42	24.11	27.72	24.88	Sec61g	chr11	protein_coding	SEC61, gamma subunit
ENSMUSG00000020086.7	425.019336205026	0.0901092909970368	0.160056685656966	0.5629836118821	0.573446043375271	0.999605094179621	11	9.43	10.07	10.46	9.99	9.73	Macroh2a2	chr10	protein_coding	macroH2A.2 histone
ENSMUSG00000033439.13	146.010160174788	-0.298335	0.248750493218355	-1.19933	0.230398739869432	0.999605094179621	0.99	1.27	0.98	1.4	1.11	1.68	Trmt13	chr3	protein_coding	tRNA methyltransferase 13
ENSMUSG00000048039.9	486.016300522425	-0.190044	0.157383333216781	-1.20752	0.227230577100826	0.999605094179621	7.94	7.87	7.94	10.23	8.43	9.9	Isg20l2	chr3	protein_coding	interferon stimulated exonuclease gene 20-like 2
ENSMUSG00000066902.8	79.7763588148852	0.412819939741694	0.259139418686453	1.59304185304663	0.111150802265679	0.920152122508556	10.2	9.9	11.85	7.91	9.09	8.2	Rps23-ps2	chr8	processed_pseudogene	ribosomal protein S23, pseudogene 2
ENSMUSG00000085720.9	7.46365110898141	0.193220054296387	0.756594469528116	0.255381267083405	0.798428637912823	0.999605094179621	0.28	0.18	0.38	0.24	0.18	0.35	Gm7854	chr5	lncRNA	predicted gene 7854
ENSMUSG00000118640.2	0.338738196215448	1.87829904961565	4.03552587549318	0.465440962978859	0.641615705408495	1	0	0.12	0	0	0	0	Gm7582	chr1	protein_coding	predicted gene 7582
ENSMUSG00000040797.17	6.2381476267491	-0.790411	0.827072152393184	-0.955674	0.33923720995526	1	0.02	0.02	0.01	0.02	0.05	0.03	Iqsec3	chr6	protein_coding	IQ motif and Sec7 domain 3
ENSMUSG00000058446.15	1196.76986830162	-0.0689712	0.151437166988937	-0.455444	0.648789840551992	0.999605094179621	8.74	10.8	9.1	10.3	10.68	10.62	Znrf2	chr6	protein_coding	zinc and ring finger 2
ENSMUSG00000101605.2	0.972530631128027	0.987282907116245	2.15467002002862	0.458206081645453	0.646804390998247	1	0.04	0.02	0.02	0	0.05	0	Ace3	chr11	protein_coding	angiotensin I converting enzyme (peptidyl-dipeptidase A) 3
ENSMUSG00000110165.2	12.1909202172846	-0.336413	0.63267754980138	-0.53173	0.594913302824934	0.999605094179621	0.3	0.85	0.66	0.64	0.96	0.78	Btf3-ps18	chr14	transcribed_processed_pseudogene	basic transcription factor 3, pseudogene 18
ENSMUSG00002076570.1	0.504947270389886	-0.87481	3.45784910158193	-0.252993	0.800273882474051	1	0	0	0.18	0	0.33	0	7SK	chr2	misc_RNA	--
ENSMUSG00000029591.15	93.5511449251887	-0.322886	0.298187207566488	-1.08283	0.278884130693914	0.999605094179621	0.92	0.69	0.69	1.33	0.77	0.94	Ung	chr5	protein_coding	uracil DNA glycosylase
ENSMUSG00000113998.2	3.20306688286327	-0.754677	1.59962686144062	-0.471783	0.637081424943474	1	0	0.06	0.01	0.05	0	0.06	Gm40909	chr13	lncRNA	predicted gene, 40909
ENSMUSG00000032329.5	683.25066352675	0.132207426860371	0.171278713702472	0.771884748562673	0.440182691139657	0.999605094179621	4.04	3.86	3.71	3.18	4.07	3.89	Hmg20a	chr9	protein_coding	high mobility group 20A
ENSMUSG00000104262.2	0.17873733190864	-0.969525	4.0804728567969	-0.237601	0.812190515251218	1	0	0	0	0.01	0	0	Gm37747	chr2	TEC	predicted gene, 37747
ENSMUSG00000089968.2	1.06705279111486	1.2220247453598	2.44469272146326	0.49986844343708	0.617167713507018	1	0.13	0	0	0	0.03	0.03	Nckap5los	chr15	lncRNA	NCK-associated protein 5-like, opposite strand
ENSMUSG00000098104.2	0.477504299796428	0.844464737457227	3.01791463415468	0.279817304273672	0.779617674933119	1	0.03	0.04	0	0	0	0.03	Gm6085	chr1	processed_pseudogene	predicted gene 6085
ENSMUSG00000102845.2	0.528075572075617	0.946128294426251	2.94114603302454	0.321686949169707	0.747689865800898	1	0	0.19	0.2	0.22	0	0	Gm38033	chr1	lncRNA	predicted gene, 38033
ENSMUSG00000097697.3	1.50296800342628	-0.956645	1.68669029174346	-0.567173	0.570596808411674	1	0	0.07	0.04	0.04	0.11	0.07	4833412C05Rik	chr7	lncRNA	RIKEN cDNA 4833412C05 gene
ENSMUSG00000115595.2	0.17873733190864	-0.969525	4.0804728567969	-0.237601	0.812190515251218	1	0	0	0	0.15	0	0	Rps12-ps2	chr14	processed_pseudogene	ribosomal protein S12, pseudogene 2
ENSMUSG00000084034.2	0.179969142059253	0.954028606943929	4.0804728567969	0.233803443969684	0.815137575771638	1	0	0	0.14	0	0	0	Gm12617	chr11	processed_pseudogene	predicted gene 12617
ENSMUSG00000020576.11	294.830372868244	-0.0436328	0.251743120968183	-0.173323	0.862397679213991	0.999605094179621	1.47	2	1.15	1.44	1.9	1.67	Nbas	chr12	protein_coding	neuroblastoma amplified sequence
ENSMUSG00000004473.11	79.7681533913615	0.294541915101447	0.305056703193886	0.965531693018541	0.334278569732288	0.999605094179621	1.63	1.63	1.21	1.34	1.56	0.93	Clec11a	chr7	protein_coding	C-type lectin domain family 11, member a
ENSMUSG00000021259.6	59.678463302165	-0.252885	0.35545670122179	-0.711437	0.476813400310831	0.999605094179621	0.75	0.56	1.19	1.22	0.95	0.99	Cyp46a1	chr12	protein_coding	cytochrome P450, family 46, subfamily a, polypeptide 1
ENSMUSG00000020020.9	0.149107131315209	0.954028606943929	4.0804728567969	0.233803443969684	0.815137575771638	1	0.01	0	0	0	0	0	Usp44	chr10	protein_coding	ubiquitin specific peptidase 44
ENSMUSG00000021661.17	386.574989596235	-0.293518	0.193470391576621	-1.51712	0.129235672969684	0.94373657637565	4.09	3.99	3.29	5.26	4.08	5.35	Ankra2	chr13	protein_coding	ankyrin repeat, family A (RFXANK-like), 2
ENSMUSG00000071451.11	286.990004542698	0.0053839032642644	0.199222365050464	0.0270245926600692	0.978440119086119	0.999625017642878	23.81	30.72	23.94	24.72	29.41	28	Psmg4	chr13	protein_coding	proteasome (prosome, macropain) assembly chaperone 4
ENSMUSG00000117757.2	13.7141340606303	0.117106225833561	0.592781724387984	0.197553704872509	0.843394258991075	0.999605094179621	0.22	0.33	0.27	0.18	0.21	0.4	Gm50169	chr18	lncRNA	predicted gene, 50169
ENSMUSG00000028914.14	550.107233304232	0.0656270050117435	0.157565856867582	0.416505239881354	0.677040333906954	0.999605094179621	5.79	4.97	5.63	5.92	5.33	5.25	Casp9	chr4	protein_coding	caspase 9
ENSMUSG00000025609.16	1713.72789909165	0.0689013447067044	0.15663167987981	0.439894054380157	0.66001384231874	0.999605094179621	3.34	2.75	3.08	3.03	2.81	3.37	Mkln1	chr6	protein_coding	muskelin 1, intracellular mediator containing kelch motifs
ENSMUSG00000029093.15	187.081967104634	0.248278119770313	0.328829701300735	0.755035566398692	0.450227642202565	0.999605094179621	1.7	0.71	1.08	1.22	0.84	1.04	Sorcs2	chr5	protein_coding	sortilin-related VPS10 domain containing receptor 2
ENSMUSG00000024212.10	634.448582367086	-0.15768	0.17418306689686	-0.905254	0.365330732633709	0.999605094179621	7.3	9.07	6.81	9.63	8.98	8.61	Mllt1	chr17	protein_coding	myeloid/lymphoid or mixed-lineage leukemia; translocated to, 1
ENSMUSG00000027702.8	4.69072473965677	-0.816058	0.999586613732684	-0.816395	0.414274228108567	1	0.02	0.14	0.12	0.15	0.11	0.24	Lrrc34	chr3	protein_coding	leucine rich repeat containing 34
ENSMUSG00000038302.15	176.734603331006	0.438601087733354	0.352570273664435	1.24401040159954	0.213495734732588	0.999605094179621	3.62	5.33	2.44	2.25	4.15	2.41	Afg1l	chr10	protein_coding	AFG1 like ATPase
ENSMUSG00000116912.2	0.4671632720622	-0.848839	3.54612778571327	-0.239371	0.810818099459564	1	0.02	0	0	0	0	0.05	Gm5487	chr16	processed_pseudogene	predicted gene 5487
ENSMUSG00000038077.8	11.0664430105892	-0.0528476	0.680501177063041	-0.0776599	0.938098620462055	0.999625017642878	0.11	0.03	0.13	0.09	0.12	0.09	Kcna6	chr6	protein_coding	potassium voltage-gated channel, shaker-related, subfamily, member 6
ENSMUSG00000028699.10	1045.14570920139	0.876290842869414	0.29889001285412	2.93181707378462	0.00336985173269028	0.223166440927493	21.02	21.56	45.36	15.44	17.3	17.65	Tspan1	chr4	protein_coding	tetraspanin 1
ENSMUSG00000035875.16	20.5372568298508	-0.0272705	0.483954317444217	-0.0563494	0.955063473785639	0.999625017642878	0.31	0.24	0.46	0.42	0.3	0.37	AI182371	chr2	protein_coding	expressed sequence AI182371
ENSMUSG00000105027.2	0.162489064165317	-0.969525	4.0804728567969	-0.237601	0.812190515251218	1	0	0	0	0	0.09	0	Gm43676	chr5	TEC	predicted gene 43676
ENSMUSG00002075252.1	0.338738196215448	1.87829904961565	4.03552587549318	0.465440962978859	0.641615705408495	1	0	0.88	0	0	0	0	5S_rRNA	chr5	rRNA	--
ENSMUSG00000051455.14	0.159028070373496	-0.969525	4.0804728567969	-0.237601	0.812190515251218	1	0	0	0	0	0	0.01	Meioc	chr11	protein_coding	meiosis specific with coiled-coil domain
ENSMUSG00000116775.2	13.0061432569201	0.31441531629428	0.867993666421968	0.362232270185057	0.717178466532252	0.999605094179621	1.07	0.57	1.81	1.83	0.08	1.04	Gm49769	chr12	lncRNA	predicted gene, 49769
ENSMUSG00000081855.5	123.658108439965	0.213167208060079	0.244515830225738	0.871793077214191	0.383321271917041	0.999605094179621	12.96	10.3	12.95	9.28	12.41	11.13	Rpl17-ps5	chr5	processed_pseudogene	ribosomal protein L17, pseudogene 5
ENSMUSG00000092260.8	181.592057650215	-0.458195	0.25625449645463	-1.78804	0.0737687669346388	0.840694057322194	3.52	2.71	3.84	5.57	3.59	5.44	Zfp963	chr8	protein_coding	zinc finger protein 963
ENSMUSG00000082478.2	2.32783415902022	1.28261056973854	1.63788492044002	0.783089552710434	0.433574525702779	1	0.95	0	1.15	0.49	0.43	0	Gm11619	chr11	processed_pseudogene	predicted gene 11619
ENSMUSG00000114995.2	56.8668920200659	-0.369789	0.357091880055616	-1.03556	0.300409234380833	0.999605094179621	1.37	1.47	0.79	1.35	2.03	1.57	Gm49284	chr15	TEC	predicted gene, 49284
ENSMUSG00000110930.2	0.488104343747957	0.879084939933024	3.00241427031343	0.292792686414075	0.769680618802642	1	0.05	0	0.06	0	0	0.06	Gm19936	chr9	processed_pseudogene	predicted gene, 19936
ENSMUSG00000009647.14	568.843311737777	0.0618939906499296	0.164730925613906	0.375727814429913	0.707119257555597	0.999605094179621	3.9	4.54	4.25	3.85	4.54	4.38	Mcu	chr10	protein_coding	mitochondrial calcium uniporter
ENSMUSG00000055360.14	2.07109924982419	0.464817307456207	1.5518397681722	0.29952661156743	0.76453827041046	1	0.04	0.13	0.14	0.2	0	0.04	Prl2c5	chr13	protein_coding	prolactin family 2, subfamily c, member 5
ENSMUSG00000108910.2	0.162489064165317	-0.969525	4.0804728567969	-0.237601	0.812190515251218	1	0	0	0	0	0.03	0	Gm44625	chr7	TEC	predicted gene 44625
ENSMUSG00000046623.9	130.098856694173	-0.0276386	0.286424785276071	-0.0964953	0.923127206940152	0.999625017642878	4.07	5.77	3.65	4.6	6	3.85	Gjb4	chr4	protein_coding	gap junction protein, beta 4
ENSMUSG00000106549.2	0.17873733190864	-0.969525	4.0804728567969	-0.237601	0.812190515251218	1	0	0	0	0.02	0	0	Gm42653	chr5	TEC	predicted gene 42653
ENSMUSG00000117541.2	0.688335452599726	1.54583506799305	2.7045436607709	0.571569647928117	0.567613563089941	1	0	0.02	0.04	0	0	0.02	Gm50048	chr18	lncRNA	predicted gene, 50048
ENSMUSG00000050860.7	2.19172354470195	0.709304916153356	1.38012431113502	0.513942773437578	0.60729200123093	1	0.02	0.1	0.08	0.03	0.08	0.02	Phospho1	chr11	protein_coding	phosphatase, orphan 1
ENSMUSG00000090113.8	23.7320396283821	0.544234936503861	0.503506334800112	1.08088994892173	0.279746070137624	0.999605094179621	0.35	0.56	0.94	0.4	0.48	0.44	Nhlrc4	chr17	protein_coding	NHL repeat containing 4
ENSMUSG00000033720.13	246.755195555234	-0.279701	0.234491060872109	-1.1928	0.232947252888501	0.999605094179621	1.11	1.34	1.05	1.31	1.86	1.29	Sfxn5	chr6	protein_coding	sideroflexin 5
ENSMUSG00000107950.2	0.159028070373496	-0.969525	4.0804728567969	-0.237601	0.812190515251218	1	0	0	0	0	0	0.04	Gm6375	chr6	processed_pseudogene	predicted gene 6375
ENSMUSG00000115410.2	4.84415833017165	0.562466214946753	1.01808892226943	0.552472581366423	0.580624614762023	1	0.33	0.15	0.16	0.04	0.3	0.11	2810457G06Rik	chr14	lncRNA	RIKEN cDNA 2810457G06 gene
ENSMUSG00000105353.2	0.338997212432749	-0.00774322	3.93712880962172	-0.00196672	0.998430787004297	1	0	0	0.18	0	0	0.17	Gm42428	chr5	lncRNA	predicted gene 42428
ENSMUSG00000038909.17	1345.29782904862	-0.0436956	0.213589719008588	-0.204577	0.837902588865152	0.999605094179621	13.43	9.73	13.04	14.61	10.13	14.64	Kat7	chr11	protein_coding	K(lysine) acetyltransferase 7
ENSMUSG00000030781.14	1849.24033908808	0.295514237285991	0.219132412351536	1.34856470621937	0.177476823430039	0.977950780356742	38.73	42.36	25.41	30.02	33.19	28.08	Slc5a2	chr7	protein_coding	solute carrier family 5 (sodium/glucose cotransporter), member 2
ENSMUSG00000078949.3	0.808809756812098	0.492673320628006	2.29276909479424	0.214881351003303	0.829859825014682	1	0.08	0.05	0	0.05	0.05	0	R3hdml	chr2	protein_coding	R3H domain containing-like
ENSMUSG00000086482.2	1.34952890446453	0.819738352582018	1.99091798607204	0.41173888543712	0.68053082020512	1	0.12	0	0.6	0	0.14	0.28	1700012C08Rik	chr4	lncRNA	RIKEN cDNA 1700012C08 gene
ENSMUSG00000066584.11	0.169369098107724	0.954028606943929	4.0804728567969	0.233803443969684	0.815137575771638	1	0	0.03	0	0	0	0	Scgb2b27	chr7	protein_coding	secretoglobin, family 2B, member 27
ENSMUSG00000100255.2	0.17873733190864	-0.969525	4.0804728567969	-0.237601	0.812190515251218	1	0	0	0	0.09	0	0	Gm28196	chr2	lncRNA	predicted gene 28196
ENSMUSG00000087155.2	0.162489064165317	-0.969525	4.0804728567969	-0.237601	0.812190515251218	1	0	0	0	0	0.11	0	Gm15008	chrX	lncRNA	predicted gene 15008
ENSMUSG00000034009.15	3.08669756024241	-4.04749	1.8782099736782	-2.15497	0.0311641055232145	1	0	0	0	0.01	0.08	0.01	Rxfp1	chr3	protein_coding	relaxin/insulin-like family peptide receptor 1
ENSMUSG00000028069.17	337.585412162226	-0.0900043	0.243287501412774	-0.36995	0.711419434001652	0.999605094179621	6.14	8.93	5.19	6.7	7.96	7.99	Gpatch4	chr3	protein_coding	G patch domain containing 4
ENSMUSG00000087380.8	123.257444203494	0.614992603093582	0.359013701285785	1.71300594069537	0.0867114466810472	0.884075531343996	3.9	3.58	1.9	1.42	2.8	2.21	2210408F21Rik	chr6	lncRNA	RIKEN cDNA 2210408F21 gene
ENSMUSG00000101298.2	5.25898248013194	-0.402643	0.897612778345923	-0.44857	0.653741524594175	1	0.42	0.34	0.14	0.46	0.54	0.27	Gm28308	chr6	protein_coding	predicted gene 28308
ENSMUSG00000114385.2	0.179969142059253	0.954028606943929	4.0804728567969	0.233803443969684	0.815137575771638	1	0	0	0.19	0	0	0	Gm48344	chr13	processed_pseudogene	predicted gene, 48344
ENSMUSG00000030815.12	1169.59041299645	-0.0759803	0.204164469725189	-0.372152	0.709779430400851	0.999605094179621	14.3	11.1	17.69	16.44	14.69	16.71	Phkg2	chr7	protein_coding	phosphorylase kinase, gamma 2 (testis)
ENSMUSG00000028798.17	2548.33091607005	-0.0368047	0.135883869382456	-0.270854	0.786503041253581	0.999605094179621	36.44	34.98	31.44	35.92	37.4	37.74	Eif3i	chr4	protein_coding	eukaryotic translation initiation factor 3, subunit I
ENSMUSG00000103822.2	5.5697249814003	0.999292608991928	0.939660224922601	1.06346164548387	0.287572649794016	1	0.3	0.15	0.62	0.27	0.14	0.14	6030460B20Rik	chr1	TEC	RIKEN cDNA 6030460B20 gene
ENSMUSG00000099553.2	0.162489064165317	-0.969525	4.0804728567969	-0.237601	0.812190515251218	1	0	0	0	0	0.11	0	Gm29538	chr1	lncRNA	predicted gene 29538
ENSMUSG00000058298.11	206.881431081541	-0.213882	0.266477855177474	-0.802628	0.422189993527931	0.999605094179621	1.08	0.79	1.31	1.58	1	1.32	Mcm9	chr10	protein_coding	minichromosome maintenance 9 homologous recombination repair factor
ENSMUSG00000031652.12	914.808550386904	-0.0946725	0.165118414773338	-0.573361	0.566400241051742	0.999605094179621	3.19	3.59	4.21	4.28	3.9	4.17	N4bp1	chr8	protein_coding	NEDD4 binding protein 1
ENSMUSG00000091243.3	176.981323301304	0.62129225111112	0.266421305019172	2.33199162156499	0.0197011319291184	0.556223988301957	1.94	1.31	1.32	0.9	0.93	1.3	Vgll3	chr16	protein_coding	vestigial like family member 3
ENSMUSG00000110611.2	1.62628406297459	1.9972214270724	1.72079293080061	1.16064018588406	0.245788255818452	1	0.11	0.17	0.04	0	0.04	0.04	Gm20163	chr8	lncRNA	predicted gene, 20163
ENSMUSG00000018572.11	1036.81981238155	-0.0328561	0.13026822918296	-0.252219	0.800871806822024	0.999605094179621	15.9	16.01	15.49	17.81	16.78	16.47	Phf23	chr11	protein_coding	PHD finger protein 23
ENSMUSG00000054612.5	77.9596983217971	0.566164754163553	0.33240432817336	1.70324122214281	0.0885229352539253	0.887921929300806	1.96	1.48	1.43	0.92	1.6	0.93	Mgmt	chr7	protein_coding	O-6-methylguanine-DNA methyltransferase
ENSMUSG00000104064.2	0.349338240166977	1.91606057419964	3.86546678866235	0.495686725292676	0.620115454284908	1	0	0.03	0.03	0	0	0	Gm37956	chrX	TEC	predicted gene, 37956
ENSMUSG00000001497.19	2.91889645367877	-1.36555	1.44430537832686	-0.945473	0.344417442384255	1	0.02	0.02	0.01	0	0.1	0.03	Pax9	chr12	protein_coding	paired box 9
ENSMUSG00000118246.2	1.0196409096154	0.996965737121568	1.96689842160946	0.506872000184829	0.612244632978803	1	0.1	0.11	0.23	0.12	0.11	0	Gm6052	chr18	processed_pseudogene	predicted gene 6052
ENSMUSG00000068341.9	0.359938284118506	1.95482571233294	4.02897851354679	0.485191396717594	0.627540584232731	1	0	0	0.14	0	0	0	Reg3d	chr6	protein_coding	regenerating islet-derived 3 delta
ENSMUSG00000098292.2	0.162489064165317	-0.969525	4.0804728567969	-0.237601	0.812190515251218	1	0	0	0	0	0.02	0	Gm27194	chr11	lncRNA	predicted gene 27194
ENSMUSG00000062152.5	0.159028070373496	-0.969525	4.0804728567969	-0.237601	0.812190515251218	1	0	0	0	0	0	0.1	Rpl21-ps14	chr8	processed_pseudogene	ribosomal protein L21, pseudogene 14
ENSMUSG00000046876.17	643.627840069345	0.0175801867124625	0.155048578090374	0.113385023771166	0.90972531243916	0.999625017642878	2.47	2.27	2.31	2.29	2.35	2.68	Atxn1	chr13	protein_coding	ataxin 1
ENSMUSG00000103926.2	0.348106430016364	-0.00774301	3.9008089698981	-0.00198498	0.998416219018701	1	0	0.02	0	0.02	0	0	Gm37894	chr2	TEC	predicted gene, 37894
ENSMUSG00000041238.17	465.169174182229	-0.0877011	0.20261788783721	-0.43284	0.665130980757295	0.999605094179621	1.51	2.27	1.68	2.03	2.11	1.96	Rbbp8	chr18	protein_coding	retinoblastoma binding protein 8, endonuclease
ENSMUSG00000035198.10	481.446795508743	-0.0643546	0.222154816298635	-0.289684	0.772058169945582	0.999605094179621	10.69	12.37	8.39	11.47	13.53	9.58	Tubg1	chr11	protein_coding	tubulin, gamma 1
ENSMUSG00000102277.2	0.847783611649162	3.19942893945671	2.41432862544643	1.32518369940841	0.185110230479766	1	0.01	0.03	0.04	0	0	0	A130050O07Rik	chr1	TEC	RIKEN cDNA A130050O07 gene
ENSMUSG00000116684.2	0.338997212432749	-0.00774322	3.93712880962172	-0.00196672	0.998430787004297	1	0	0	0.1	0	0	0.09	Gm49735	chr16	lncRNA	predicted gene, 49735
ENSMUSG00000093987.8	0.676762614714885	-1.48167	2.70579182159781	-0.547592	0.583972185435025	1	0	0	0.03	0.04	0	0.06	Gm21704	chrY	protein_coding	predicted gene, 21704
ENSMUSG00000036644.16	1475.27549095218	0.164661664642865	0.163360016047632	1.00796797543686	0.313469836512223	0.999605094179621	13.38	12.61	10.72	10.75	12.51	11.19	Tbc1d9b	chr11	protein_coding	TBC1 domain family, member 9B
ENSMUSG00000104263.2	8.21847055336373	0.103064543326021	0.713631188739701	0.144422700341947	0.885166692438023	0.999605094179621	0.16	0.08	0.15	0.1	0.12	0.15	9430062P05Rik	chr9	TEC	RIKEN cDNA 9430062P05 gene
ENSMUSG00000027276.8	599.916534762775	0.390380594401356	0.196251968621225	1.9891805271763	0.0466812804626658	0.727478569090365	4.54	6.55	6.6	4.86	4.58	4.76	Jag1	chr2	protein_coding	jagged 1
ENSMUSG00000020182.17	1065.19872818787	0.207742604606379	0.313138805377575	0.663420186316059	0.507061480987437	0.999605094179621	17.2	14.19	7.34	8.81	12.33	14.12	Ddc	chr11	protein_coding	dopa decarboxylase
ENSMUSG00000105696.2	0.324978128330633	-1.83481	4.04063690726668	-0.454088	0.649765195713222	1	0	0	0	0	0.08	0	Gm19211	chr3	unprocessed_pseudogene	predicted gene, 19211
ENSMUSG00000007783.11	150.183162752969	0.166251479835771	0.240926958825724	0.690049302270195	0.490163183486963	0.999605094179621	1.55	1.19	1.54	1.27	1.58	1.17	Cpt1c	chr7	protein_coding	carnitine palmitoyltransferase 1c
ENSMUSG00000029821.16	122.555419096573	0.259548193375362	0.264005645619114	0.983116072259365	0.325550314903369	0.999605094179621	0.56	0.61	0.42	0.4	0.55	0.44	Gsdme	chr6	protein_coding	gasdermin E
ENSMUSG00000021699.18	191.789405155413	-0.0903068	0.226766951257886	-0.398236	0.690456137739937	0.999605094179621	0.81	0.85	0.68	0.87	0.72	1.04	Pde4d	chr13	protein_coding	phosphodiesterase 4D, cAMP specific
ENSMUSG00000024875.6	776.47731769459	0.123788858514554	0.229924664313672	0.538388775662956	0.590308673789911	0.999605094179621	20.32	27.22	17.38	19.12	25.17	18.3	Yif1a	chr19	protein_coding	Yip1 interacting factor homolog A (S. cerevisiae)
ENSMUSG00000019837.9	665.097357612915	-0.0307193	0.220120809849206	-0.139556	0.889010516962851	0.999605094179621	10.49	15.24	9.88	12.02	14.45	11.76	Gtf3c6	chr10	protein_coding	general transcription factor IIIC, polypeptide 6, alpha
ENSMUSG00000021589.14	162.845305184568	0.153628318423321	0.2081395958263	0.738102319327696	0.460452274472915	0.999605094179621	1.69	1.45	1.35	1.44	1.32	1.49	Rhobtb3	chr13	protein_coding	Rho-related BTB domain containing 3
ENSMUSG00000098222.3	0.457242333003913	0.763438233993681	3.56539362139945	0.214124530153286	0.830449947098029	1	0.1	0	0	0	0	0.06	Gm8318	chr15	processed_pseudogene	predicted gene 8318
ENSMUSG00000099051.2	1.77087296057003	-0.26089	1.72269852635613	-0.151443	0.879626580001914	1	0.11	0.19	0	0	0.19	0.19	Gm27241	chr9	lncRNA	predicted gene 27241
ENSMUSG00000020573.18	128.853576383242	-0.0132515	0.300126729631211	-0.0441532	0.96478230376608	0.999625017642878	0.54	0.72	1.05	0.85	0.92	0.68	Pik3cg	chr12	protein_coding	phosphatidylinositol-4,5-bisphosphate 3-kinase catalytic subunit gamma
ENSMUSG00000027514.15	280.674530374684	1.1762225919301	1.01329689688854	1.16078771734311	0.245728239191262	0.999605094179621	0.6	4.39	11.71	2.81	2.76	2.21	Zbp1	chr2	protein_coding	Z-DNA binding protein 1
ENSMUSG00000117042.2	43.6532464636277	-0.00957776	0.411234574692297	-0.0232903	0.981418744478434	0.999625017642878	0.55	0.37	0.33	0.37	0.32	0.65	2700054A10Rik	chr17	lncRNA	RIKEN cDNA 2700054A10 gene
ENSMUSG00000026618.12	1357.68278660106	-0.190228	0.135108102009668	-1.40797	0.159141385958904	0.970260213646918	7.68	7.16	6.77	9.03	8.32	8.61	Iars2	chr1	protein_coding	isoleucine-tRNA synthetase 2, mitochondrial
ENSMUSG00000058743.7	1.16806893603736	0.413103599640567	1.71971893323801	0.24021576529529	0.810162992509674	1	0.02	0.04	0.02	0.02	0.02	0.02	Kcnj14	chr7	protein_coding	potassium inwardly-rectifying channel, subfamily J, member 14
ENSMUSG00000117458.2	0.680223608506705	-1.48947	2.41330973049847	-0.61719	0.537109179473678	1	0	0	0.05	0.05	0.05	0.05	Gm6552	chr17	processed_pseudogene	predicted gene 6552
ENSMUSG00000116358.2	448.155085877211	0.54816897646991	0.191677028367399	2.85985744425879	0.00423831482095947	0.25461676286914	30.15	25.15	34.29	24.02	19.29	21.29	Gm49450	chr15	protein_coding	predicted gene, 49450
ENSMUSG00000096965.8	59.7470870893478	-0.321282	0.337312203795332	-0.952476	0.340855739891553	0.999605094179621	2.48	1.61	1.74	2.22	2.18	3.26	3300005D01Rik	chr17	lncRNA	RIKEN cDNA 3300005D01 gene
ENSMUSG00000094338.2	0.149107131315209	0.954028606943929	4.0804728567969	0.233803443969684	0.815137575771638	1	0.12	0	0	0	0	0	H2bc13	chr13	protein_coding	H2B clustered histone 13
ENSMUSG00000098121.2	1.44450194963014	-2.87017	2.02773850231693	-1.41545	0.156935282439088	1	0.26	0	0	0.33	0.29	1.74	Gm27038	chr17	processed_pseudogene	predicted gene, 27038
ENSMUSG00000045636.17	1024.1242096981	-0.110507	0.13392415091042	-0.825147	0.409288328399156	0.999605094179621	4.73	5.19	4.87	5.86	5.53	5.43	Mtus1	chr8	protein_coding	mitochondrial tumor suppressor 1
ENSMUSG00000093176.3	0.149107131315209	0.954028606943929	4.0804728567969	0.233803443969684	0.815137575771638	1	0.79	0	0	0	0	0	Mir5119	chr11	miRNA	microRNA 5119
ENSMUSG00000022377.17	731.094677390594	-0.23808	0.214350680723038	-1.1107	0.26669642625693	0.999605094179621	4.95	3.73	4.88	6.2	4.32	6.36	Asap1	chr15	protein_coding	ArfGAP with SH3 domain, ankyrin repeat and PH domain1
ENSMUSG00000090706.2	0.857151845450078	1.91294206494981	2.25347103436509	0.84888691080459	0.395944222908451	1	0.06	0.07	0.16	0.08	0	0	Gm17233	chr14	lncRNA	predicted gene 17233
ENSMUSG00000086718.2	8.26759295291624	-0.0212314	0.706476329723244	-0.0300526	0.97602512564795	0.999625017642878	0.91	0.57	0.8	0.85	1.03	0.56	Gm16069	chr3	lncRNA	predicted gene 16069
ENSMUSG00000019789.10	26.6275218164243	0.361323229790008	0.542186643635112	0.666418536922087	0.505143617308904	0.999605094179621	0.21	0.19	0.59	0.26	0.23	0.31	Hey2	chr10	protein_coding	hairy/enhancer-of-split related with YRPW motif 2
ENSMUSG00000092603.2	0.32839716848122	-0.00774348	3.98126581783804	-0.00194498	0.998448132188983	1	0	0.39	0	0	0	0.38	Gm20386	chr6	processed_pseudogene	predicted gene 20386
ENSMUSG00000004661.16	103.964914785276	-0.213114	0.237446290801253	-0.897527	0.369437915146358	0.999605094179621	0.6	0.56	0.67	0.73	0.67	0.83	Arid3b	chr9	protein_coding	AT rich interactive domain 3B (BRIGHT-like)
ENSMUSG00000047990.7	0.827521644856647	3.1699374351137	2.42510490267867	1.30713414978969	0.19116715497648	1	0.06	0.04	0.08	0	0	0	C2cd4a	chr9	protein_coding	C2 calcium-dependent domain containing 4A
ENSMUSG00000026814.17	3462.14454992633	0.440643029973962	0.194153775821549	2.26955684023867	0.0232344848111031	0.582333170646251	57.65	42.5	48.86	36.57	45.24	33.69	Eng	chr2	protein_coding	endoglin
ENSMUSG00000022240.11	42.7081361144081	0.609625849580744	0.345112437003325	1.76645575243314	0.0773194186632963	0.851662458809458	0.22	0.24	0.3	0.15	0.19	0.19	Ctnnd2	chr15	protein_coding	catenin (cadherin associated protein), delta 2
ENSMUSG00000043067.16	367.352476478911	0.15008204244396	0.228990918623702	0.655406089228316	0.512206332038735	0.999605094179621	3.13	2.41	3.67	3.13	2.35	3.27	Dpy19l1	chr9	protein_coding	dpy-19-like 1 (C. elegans)
ENSMUSG00000111167.2	1.48034423641113	0.966360566603621	1.6889513420085	0.572166019569531	0.567209505967601	1	0.04	0.01	0.03	0.02	0.03	0	Gm39321	chr9	lncRNA	predicted gene, 39321
ENSMUSG00002076318.1	0.17873733190864	-0.969525	4.0804728567969	-0.237601	0.812190515251218	1	0	0	0	0.23	0	0	ENSMUSG00002076318	chr6	misc_RNA	--
ENSMUSG00000084329.2	0.676762614714885	-1.48167	2.70579182159781	-0.547592	0.583972185435025	1	0	0	0.03	0.03	0	0.05	Gm6733	chr11	processed_pseudogene	predicted gene 6733
ENSMUSG00000023403.15	0.308135201688704	-0.00774401	4.07183578916637	-0.00190185	0.998482545585434	1	0.01	0	0	0	0	0.02	Stk31	chr6	protein_coding	serine threonine kinase 31
ENSMUSG00000114851.2	4.0402996850206	-0.997449	1.01288060703669	-0.984765	0.324739576748539	1	0.01	0.01	0.03	0.04	0.04	0.03	Gm46409	chr13	lncRNA	predicted gene, 46409
ENSMUSG00000075289.6	90.5710824666528	0.174939511123369	0.331106579764242	0.52834803599473	0.597257797016751	0.999605094179621	1.2	0.68	1.32	1.25	0.8	0.95	Carns1	chr19	protein_coding	carnosine synthase 1
ENSMUSG00000079507.11	9.60425689309236	0.0242470946693167	0.702237686138522	0.0345283301479406	0.972455851621282	0.999625017642878	0.13	0.18	0.21	0.1	0.14	0.28	H2-Q1	chr17	protein_coding	histocompatibility 2, Q region locus 1
ENSMUSG00000024112.17	21.1090017269676	0.840646763817889	0.772190339542556	1.08865226715461	0.276307258548044	0.999605094179621	0.06	0.05	0.31	0.09	0.11	0.04	Cacna1h	chr17	protein_coding	calcium channel, voltage-dependent, T type, alpha 1H subunit
ENSMUSG00000059659.8	5.21111647028733	-0.786932	0.928886908305563	-0.847177	0.396896540642213	1	0.08	0.02	0.02	0.08	0.07	0.09	Gm10069	chr6	lncRNA	predicted gene 10069
ENSMUSG00000113965.2	11.8677472407085	0.147160570487237	0.816566892859963	0.180218634595652	0.856980929652754	0.999605094179621	0.06	0.32	0.11	0.11	0.28	0.08	A730091E23Rik	chr13	TEC	RIKEN cDNA A730091E23 gene
ENSMUSG00000096831.2	0.149107131315209	0.954028606943929	4.0804728567969	0.233803443969684	0.815137575771638	1	0.11	0	0	0	0	0	Rps12-ps6	chrX	processed_pseudogene	ribosomal protein S12, pseudogene 6
ENSMUSG00000117069.2	1.32350339603761	1.4890890086006	1.95155368059698	0.763027439831984	0.44544703144203	1	0.12	0.09	0.05	0.1	0	0	Gm49894	chr17	lncRNA	predicted gene, 49894
ENSMUSG00000038370.7	174.558047881094	0.0972325683946054	0.234490886623107	0.41465393301568	0.678395260308226	0.999605094179621	5.05	5.06	7.22	6.35	5.43	5.26	Pcp4l1	chr1	protein_coding	Purkinje cell protein 4-like 1
ENSMUSG00000042439.14	183.89204856624	0.101642570216883	0.202984915158648	0.500739526074841	0.616554450781235	0.999605094179621	1.1	1	1.11	0.99	0.97	1.2	Zfp532	chr18	protein_coding	zinc finger protein 532
ENSMUSG00000059713.13	620.400842798297	-0.0364582	0.18960967980221	-0.19228	0.847522704774437	0.999605094179621	5.93	5.04	7.17	7.14	5.98	6.49	Rcan3	chr4	protein_coding	regulator of calcineurin 3
ENSMUSG00000033987.17	15.5020617629043	0.270675916632992	0.608936908416079	0.444505683416455	0.656677020718596	0.999605094179621	0.06	0.03	0.08	0.06	0.03	0.05	Dnah17	chr11	protein_coding	dynein, axonemal, heavy chain 17
ENSMUSG00000003518.14	1735.29261831246	0.0157344960653754	0.171731574490755	0.0916226157713498	0.926997882239563	0.999625017642878	15.95	21.95	18.54	20.38	20.33	18.02	Dusp3	chr11	protein_coding	dual specificity phosphatase 3 (vaccinia virus phosphatase VH1-related)
ENSMUSG00000072595.4	5.03909406221036	0.795000899025102	0.911403034548858	0.872282479746872	0.383054293177649	1	0.09	0.24	0.17	0.12	0.08	0.1	4930503E14Rik	chr14	protein_coding	RIKEN cDNA 4930503E14 gene
ENSMUSG00000083754.4	1.35491811203902	1.59285609108169	1.80760970883658	0.881194697779586	0.378212448629026	1	0.04	0.15	0.11	0.06	0	0.05	Gm7803	chrX	processed_pseudogene	predicted gene 7803
ENSMUSG00002076814.1	0.169369098107724	0.954028606943929	4.0804728567969	0.233803443969684	0.815137575771638	1	0	0.36	0	0	0	0	ENSMUSG00002076814	chr8	miRNA	--
ENSMUSG00000041735.9	0.159028070373496	-0.969525	4.0804728567969	-0.237601	0.812190515251218	1	0	0	0	0	0	0.04	AAdacl4fm3	chr4	protein_coding	AADACL4 family member 3
ENSMUSG00000114681.2	0.522427348283823	0.987162700320238	3.43257657957057	0.287586504608656	0.77366327642469	1	0	0	0.17	0	0.08	0	1700026N04Rik	chr13	lncRNA	RIKEN cDNA 1700026N04 gene
ENSMUSG00000116079.2	0.179969142059253	0.954028606943929	4.0804728567969	0.233803443969684	0.815137575771638	1	0	0	0.1	0	0	0	Gm36245	chr15	protein_coding	predicted gene, 36245
ENSMUSG00000107071.2	402.363483028745	0.0245697427118118	0.27062646822492	0.0907883950633816	0.927660731365559	0.999625017642878	29.78	43.55	23.62	29.59	41.11	29.38	Gm42420	chr6	protein_coding	predicted gene, 42420
ENSMUSG00000084399.3	4.4419177195643	-0.115105	1.06603036613018	-0.107975	0.914015323593451	1	0.1	0.04	0.1	0.08	0.02	0.16	Gm15666	chr10	transcribed_processed_pseudogene	predicted gene 15666
ENSMUSG00000103292.2	3.48099406043172	-0.375937	1.23167415792353	-0.305225	0.760194998097486	1	0.02	0.11	0.04	0.02	0.15	0.05	Gm35048	chr1	TEC	predicted gene, 35048
ENSMUSG00000057506.6	555.276426346433	-0.0557924	0.169100482928473	-0.329936	0.741448109475739	0.999605094179621	14.68	13.94	17.48	15.9	17.32	17.19	Bloc1s2	chr19	protein_coding	biogenesis of lysosomal organelles complex-1, subunit 2
ENSMUSG00000027620.17	3853.02404286957	-0.128198	0.171150685896159	-0.749037	0.453834762397385	0.999605094179621	27.67	24.87	27.68	31.85	25.19	35.37	Rbm39	chr2	protein_coding	RNA binding motif protein 39
ENSMUSG00000097888.3	2.27020828257596	2.47044536678576	1.94890453830331	1.26760717019854	0.204938270087065	1	0.2	0	0.12	0.07	0	0	Gm26682	chr18	lncRNA	predicted gene, 26682
ENSMUSG00000106446.2	3.98692194428555	0.260694791678287	0.999698632667599	0.260773380256256	0.794267273823905	1	0.13	0.11	0.24	0.09	0.15	0.19	Gm42970	chr3	TEC	predicted gene 42970
ENSMUSG00000001504.11	469.095717099057	0.503822925091278	0.277702107890765	1.81425675490176	0.0696382060484703	0.826081991495994	7.11	6.12	12.15	5.45	6.5	6.86	Irx2	chr13	protein_coding	Iroquois homeobox 2
ENSMUSG00000025747.13	215.938384657602	-0.13084	0.304194580552567	-0.43012	0.66710866365532	0.999605094179621	1.57	2.39	1.16	1.57	2.38	1.95	Tyms	chr5	protein_coding	thymidylate synthase
ENSMUSG00000029535.5	457.818259461535	0.0613911038492543	0.160316653484756	0.382936535380536	0.701766821041529	0.999605094179621	21.86	20.5	22.67	24.1	21.33	20.24	Triap1	chr5	protein_coding	TP53 regulated inhibitor of apoptosis 1
ENSMUSG00000027575.20	758.491291431933	-0.037445	0.139393537848996	-0.268628	0.788215776558811	0.999605094179621	6.69	7.29	7.13	7.53	7.81	7.46	Arfgap1	chr2	protein_coding	ADP-ribosylation factor GTPase activating protein 1
ENSMUSG00000027012.16	2405.01573065472	0.00999278668450553	0.158643249466169	0.0629890444007609	0.949775228299236	0.999625017642878	14.66	12.85	16.59	15.56	14.26	16.32	Dync1i2	chr2	protein_coding	dynein cytoplasmic 1 intermediate chain 2
ENSMUSG00000013629.17	297.534110335524	0.0564027916754105	0.319334756168025	0.17662590928791	0.859802241374174	0.999605094179621	1.96	2.57	1.08	1.56	2.3	1.81	Cad	chr5	protein_coding	carbamoyl-phosphate synthetase 2, aspartate transcarbamylase, and dihydroorotase
ENSMUSG00000086283.8	8.28900291701829	0.14805562930007	0.764192791519918	0.193741201098743	0.846378529208708	0.999605094179621	0.48	0.43	0.18	0.19	0.51	0.34	2810433D01Rik	chr11	lncRNA	RIKEN cDNA 2810433D01 gene
ENSMUSG00000022623.18	422.832005292177	0.206283888194011	0.233376931779074	0.883908647789103	0.376745528586372	0.999605094179621	2.75	1.87	2.79	2.66	1.82	2.31	Shank3	chr15	protein_coding	SH3 and multiple ankyrin repeat domains 3
ENSMUSG00000044176.13	1.96076304168757	-0.444468	1.54935907084194	-0.286872	0.77421043354063	1	0.01	0.02	0.01	0	0.02	0.02	Spink10	chr18	protein_coding	serine peptidase inhibitor, Kazal type 10
ENSMUSG00000048271.15	1325.97358312212	0.0903759251014854	0.261521544676186	0.34557736041743	0.729660362625951	0.999605094179621	6.4	3.98	6.17	6.29	3.8	6.32	Rbm33	chr5	protein_coding	RNA binding motif protein 33
ENSMUSG00000103293.2	1.41114552208203	0.828968490705118	2.25036530805061	0.368370631976733	0.712596892523179	1	0.43	0	0	0.19	0	0.08	Gm5842	chr3	processed_pseudogene	predicted gene 5842
ENSMUSG00000000791.10	10.6929213327569	-0.346944	0.674947990934199	-0.51403	0.607230724069346	0.999605094179621	0.05	0.19	0.11	0.14	0.16	0.16	Il12rb1	chr8	protein_coding	interleukin 12 receptor, beta 1
ENSMUSG00000107726.2	18.0657002842632	-0.258972	0.715599323702949	-0.361895	0.717430225968724	0.999605094179621	0.36	0.82	0.14	0.55	0.86	0.24	Gm44037	chr4	lncRNA	predicted gene, 44037
ENSMUSG00000108701.2	16.8080068519989	0.0323687452107024	0.525148289121244	0.0616373429776694	0.950851638069678	0.999625017642878	0.44	0.39	0.66	0.5	0.38	0.64	Gm44616	chr7	TEC	predicted gene 44616
ENSMUSG00000083793.2	0.169369098107724	0.954028606943929	4.0804728567969	0.233803443969684	0.815137575771638	1	0	0.08	0	0	0	0	Gm14274	chr2	processed_pseudogene	predicted gene 14274
ENSMUSG00000051220.3	28.9926169504407	-0.608	0.421434856634764	-1.44269	0.149107690165947	0.960592972832635	0.18	0.24	0.24	0.35	0.44	0.26	Ercc6l	chrX	protein_coding	excision repair cross-complementing rodent repair deficiency complementation group 6 like
ENSMUSG00000023333.9	3.18755704773837	0.199159137391887	1.22841368211245	0.162127091461079	0.871205772520966	1	0.02	0.12	0.11	0.03	0.15	0.05	Gcm1	chr9	protein_coding	glial cells missing homolog 1
ENSMUSG00000002057.5	5.74828776218254	0.327126244023278	1.01765326209335	0.321451575117409	0.747868203905158	1	0.15	0.13	0.02	0.16	0.05	0.05	Foxn1	chr11	protein_coding	forkhead box N1
ENSMUSG00000081740.4	1.46987680904103	-0.286114	1.68443016047967	-0.169858	0.865121910396339	1	0.14	0.31	0.16	0	0.31	0.46	Gm14279	chr2	processed_pseudogene	predicted gene 14279
ENSMUSG00000064339.1	8485.21269830916	0.280882377933314	0.241400654902531	1.16355267572378	0.244605339265082	0.999605094179621	223.03	269.06	398.73	232.67	300.44	237.5	mt-Rnr2	chrM	Mt_rRNA	mitochondrially encoded 16S rRNA
ENSMUSG00000044566.16	28.051382889034	0.086707542154759	0.444965045788697	0.194863715645508	0.845499640346595	0.999605094179621	0.39	0.24	0.34	0.45	0.23	0.29	Cage1	chr13	protein_coding	cancer antigen 1
ENSMUSG00000010461.17	21.0351031274023	-0.507084	0.514454352447929	-0.985674	0.324293012376467	0.999605094179621	0.09	0.05	0.14	0.15	0.14	0.13	Eya4	chr10	protein_coding	EYA transcriptional coactivator and phosphatase 4
ENSMUSG00000025153.10	829.55493849794	0.00440636642710228	0.175693365953529	0.0250798680029146	0.979991258137855	0.999625017642878	3.53	4.01	3.95	3.99	4.61	3.45	Fasn	chr11	protein_coding	fatty acid synthase
ENSMUSG00000044867.6	14.2285445348006	0.385777014151084	0.569556315003565	0.677329008543552	0.498197229599327	0.999605094179621	0.2	0.2	0.39	0.21	0.23	0.2	Gimap1os	chr6	lncRNA	GTPase, IMAP family member 1, opposite strand
ENSMUSG00000101265.2	0.496793472655632	-2.44298	3.39497106291315	-0.719588	0.47177886714118	1	0	0	0	0.08	0	0.13	Gm29099	chr1	lncRNA	predicted gene 29099
ENSMUSG00000027665.14	1206.5726688122	0.0045016595591158	0.180175340118848	0.0249848817054897	0.980067022496587	0.999625017642878	6.91	5.86	7.36	6.82	6.15	8.17	Pik3ca	chr3	protein_coding	phosphatidylinositol-4,5-bisphosphate 3-kinase catalytic subunit alpha
ENSMUSG00000037017.16	634.625605642782	0.0171161507092674	0.145616297501001	0.117542823179869	0.906429911229029	0.999625017642878	9.43	10.71	10.08	10.92	9.95	10.57	Zscan21	chr5	protein_coding	zinc finger and SCAN domain containing 21
ENSMUSG00000092460.2	0.179969142059253	0.954028606943929	4.0804728567969	0.233803443969684	0.815137575771638	1	0	0	0.03	0	0	0	Gm8878	chr17	processed_pseudogene	predicted gene 8878
ENSMUSG00000079316.11	766.045125176133	-0.187145	0.158587407105125	-1.18007	0.237970533016528	0.999605094179621	19.59	21.91	20.52	26.28	21.46	26.63	Rab9	chrX	protein_coding	RAB9, member RAS oncogene family
ENSMUSG00000024842.9	7.60721680631811	-0.790076	0.979784409085626	-0.806377	0.420025315032359	0.999605094179621	0	0.09	0.15	0.12	0.17	0.14	Cabp4	chr19	protein_coding	calcium binding protein 4
ENSMUSG00000018239.10	153.667869965253	-0.0783071	0.21492934720016	-0.364339	0.715605065393699	0.999605094179621	5.43	5.55	5.29	6.12	5.1	6.88	Zcchc10	chr11	protein_coding	zinc finger, CCHC domain containing 10
ENSMUSG00000031918.17	797.763556282443	-0.142371	0.192876456875355	-0.738144	0.460427056355096	0.999605094179621	7.24	7.15	8.98	10.66	7.48	9.06	Mtmr2	chr9	protein_coding	myotubularin related protein 2
ENSMUSG00000091269.3	1.82926238790216	0.278077334505876	1.42043818488617	0.195768698324708	0.844791211087102	1	0.07	0.04	0.12	0.04	0.08	0.08	Gm6682	chr12	processed_pseudogene	predicted gene 6682
ENSMUSG00000047040.10	2050.47439211362	0.197272967647642	0.173513839646763	1.13692929652901	0.255567843797934	0.999605094179621	27.68	27.18	29.65	24.85	30.43	22.23	Prr15l	chr11	protein_coding	proline rich 15-like
ENSMUSG00000106562.2	0.162489064165317	-0.969525	4.0804728567969	-0.237601	0.812190515251218	1	0	0	0	0	0.1	0	Gm5981	chr3	processed_pseudogene	predicted gene 5981
ENSMUSG00000001023.11	0.179969142059253	0.954028606943929	4.0804728567969	0.233803443969684	0.815137575771638	1	0	0	0.13	0	0	0	S100a5	chr3	protein_coding	S100 calcium binding protein A5
ENSMUSG00000023999.15	13.6806972247397	-0.362238	0.607386357805104	-0.596389	0.550915467383959	0.999605094179621	0.14	0.08	0.08	0.09	0.13	0.19	Kif6	chr17	protein_coding	kinesin family member 6
ENSMUSG00000048047.4	341.175450096314	-0.177833	0.165269357426488	-1.07602	0.281919496547952	0.999605094179621	2.91	3.31	3.24	4	3.51	3.77	Zbtb33	chrX	protein_coding	zinc finger and BTB domain containing 33
ENSMUSG00000101166.7	5.74555341071719	-0.521288	0.870051038898165	-0.599146	0.549075441743342	1	0.05	0.1	0.09	0.17	0.12	0.07	Gm28496	chr7	lncRNA	predicted gene 28496
ENSMUSG00000032103.11	148.591651586216	-0.329309	0.261009011961928	-1.26168	0.20706530809014	0.996062937903474	2.06	2.89	1.76	3.18	2.49	3.22	Pus3	chr9	protein_coding	pseudouridine synthase 3
ENSMUSG00000086417.2	6.36928184135035	0.0526927490687088	0.8052237987143	0.0654386384913651	0.947824760924567	1	0.71	0.4	0.43	0.36	0.72	0.48	Gm12996	chr4	lncRNA	predicted gene 12996
ENSMUSG00000028906.18	3736.84006184412	-0.176022	0.196937279923417	-0.893795	0.371431645294862	0.999605094179621	10.45	9.75	12.21	15.79	10.19	12.66	Epb41	chr4	protein_coding	erythrocyte membrane protein band 4.1
ENSMUSG00000005087.18	1126.84109700193	0.0705015624859038	0.145546300809584	0.484392678438045	0.628107213510879	0.999605094179621	8.33	9.26	8.2	9.48	7.98	8.41	Cd44	chr2	protein_coding	CD44 antigen
ENSMUSG00000111409.2	270.505783848683	-0.109212	0.201280783625416	-0.542584	0.58741645267593	0.999605094179621	4.75	4.03	4.5	6.04	4.65	4.44	Gm49380	chr9	protein_coding	predicted gene, 49380
ENSMUSG00000092602.2	0.834426258356337	-0.794544	2.97904584984269	-0.266711	0.789691784272822	1	0.12	0	0	0.23	0	0	4931413I07Rik	chr17	lncRNA	RIKEN cDNA 4931413I07 gene
ENSMUSG00000087088.3	52.9250620107121	-0.0908571	0.330415931563469	-0.274978	0.783333264650052	0.999605094179621	0.29	0.33	0.22	0.28	0.27	0.39	Gm16638	chr7	lncRNA	predicted gene, 16638
ENSMUSG00000087640.2	0.149107131315209	0.954028606943929	4.0804728567969	0.233803443969684	0.815137575771638	1	0.04	0	0	0	0	0	Gm14798	chrX	lncRNA	predicted gene 14798
ENSMUSG00000031148.15	556.244257638214	-0.0276429	0.163530440618523	-0.169038	0.865766413486069	0.999605094179621	6.53	8.2	7.59	8.52	7.64	7.79	Gpkow	chrX	protein_coding	G patch domain and KOW motifs
ENSMUSG00000097195.11	374.970450101454	0.0914807514225924	0.232739858035059	0.393060098063702	0.694275094238524	0.999605094179621	5.41	5.16	5.54	6.31	3.66	5.99	Snhg5	chr9	lncRNA	small nucleolar RNA host gene 5
ENSMUSG00000035547.15	1429.43920266488	0.804423393830527	0.298875610412873	2.69149895744012	0.00711317206511456	0.338953731748703	13.56	10.88	25.7	11.07	9.21	9.99	Capn5	chr7	protein_coding	calpain 5
ENSMUSG00000079227.11	243.898190514501	0.310271643468578	0.361396659493415	0.858534895987966	0.390597170023146	0.999605094179621	1.03	1.91	1.91	1.48	1.87	0.75	Ccr5	chr9	protein_coding	chemokine (C-C motif) receptor 5
ENSMUSG00000116397.2	0.17873733190864	-0.969525	4.0804728567969	-0.237601	0.812190515251218	1	0	0	0	0.04	0	0	Gm49525	chr15	TEC	predicted gene, 49525
ENSMUSG00000041623.18	178.830639197231	0.0878456506620246	0.252689387661755	0.347642817432496	0.728108445952067	0.999605094179621	3.96	4.89	2.86	4.2	3.96	3.44	D11Wsu47e	chr11	protein_coding	DNA segment, Chr 11, Wayne State University 47, expressed
ENSMUSG00000103094.2	1.02737461867371	0.120981020302854	2.81145592356631	0.0430314483285196	0.965676464923149	1	0	0	0.05	0	0.05	0	Gm37558	chr3	TEC	predicted gene, 37558
ENSMUSG00000040447.16	6882.87647345797	0.0460541569999727	0.14709626964939	0.313088544731587	0.754213391895381	0.999605094179621	94.44	85.73	79.03	97.71	80.89	85.98	Spns2	chr11	protein_coding	spinster homolog 2
ENSMUSG00000097589.10	432.551601034103	-0.0934267	0.252705747511021	-0.369706	0.711601924911586	0.999605094179621	1.53	2.44	1.62	1.86	2.59	1.81	Dleu2	chr14	lncRNA	deleted in lymphocytic leukemia, 2
ENSMUSG00000022435.7	38.1618070183813	0.491187448595264	0.54033150456265	0.909048323941127	0.363324618289131	0.999605094179621	1.77	1.18	3.24	0.64	2.1	1.85	Upk3a	chr15	protein_coding	uroplakin 3A
ENSMUSG00000036552.20	312.798046323462	-0.0826796	0.181819327582072	-0.454735	0.649300032732416	0.999605094179621	2.18	2.09	2.07	2.07	2.37	2.63	Ermard	chr17	protein_coding	ER membrane associated RNA degradation
ENSMUSG00000046480.7	221.435396613685	0.535602097462307	0.402842372583076	1.32955749919741	0.183664109118813	0.979508138535992	1.75	1.46	4.75	1.88	1.88	2.01	Scn4b	chr9	protein_coding	sodium channel, type IV, beta
ENSMUSG00000031838.11	2765.13190695901	0.30442006688936	0.23597039847447	1.29007735231797	0.197023802367016	0.989856491424703	131.42	123.52	217	127.95	138.61	135.54	Ifi30	chr8	protein_coding	interferon gamma inducible protein 30
ENSMUSG00000007036.16	1311.70091746365	0.197233734049205	0.157295359696961	1.25390688211774	0.209875853276461	0.998394153835788	21.65	19.53	24.68	20.73	20.8	18.94	Abhd16a	chr17	protein_coding	abhydrolase domain containing 16A
ENSMUSG00000101026.2	25.9836424764488	0.324030666410854	0.500437097282806	0.647495295952727	0.517311438003364	0.999605094179621	0.54	1.23	0.99	0.47	0.99	0.83	Ly6g6g	chr15	protein_coding	lymphocyte antigen 6 complex, locus G6G
ENSMUSG00000034739.18	1482.82145102244	0.200453905923796	0.22877634116264	0.876200331315253	0.380921136452247	0.999605094179621	24.89	15.67	14.78	16.47	17.64	16.61	Mfrp	chr9	protein_coding	membrane frizzled-related protein
ENSMUSG00000028885.9	656.452004405783	-0.530513	0.261156522411831	-2.0314	0.042214470133214	0.718249551542232	11.99	17.36	11.21	14.98	25.25	21.22	Smpdl3b	chr4	protein_coding	sphingomyelin phosphodiesterase, acid-like 3B
ENSMUSG00002076443.1	0.159028070373496	-0.969525	4.0804728567969	-0.237601	0.812190515251218	1	0	0	0	0	0	0.4	ENSMUSG00002076443	chr16	miRNA	--
ENSMUSG00000025413.14	568.77483146233	-0.237066	0.147152279601367	-1.61102	0.107174601474135	0.916638673609765	7.72	7.46	6.96	9.12	8.86	9.51	Ttc4	chr4	protein_coding	tetratricopeptide repeat domain 4
ENSMUSG00000117810.2	0.818730695870385	-0.626254	2.09736697280211	-0.298591	0.765252351143389	1	0.05	0.06	0	0.07	0.06	0.06	Gm8934	chr18	processed_pseudogene	predicted gene 8934
ENSMUSG00000046447.4	2827.18462780698	0.391160815261687	0.139916884131933	2.79566556737246	0.0051792965048836	0.282860215937166	34.67	36.74	37.88	26.95	29.06	31.64	Camk2n1	chr4	protein_coding	calcium/calmodulin-dependent protein kinase II inhibitor 1
ENSMUSG00000040209.13	871.747236314589	-0.0340117	0.186611241175486	-0.18226	0.855378823467859	0.999605094179621	3.01	3.27	2.27	3.16	2.84	3.22	Zfp704	chr3	protein_coding	zinc finger protein 704
ENSMUSG00000026768.11	225.658852323351	0.465286765669616	0.32419266305489	1.43521682842908	0.151225319619596	0.961058064484329	2.48	1.22	1.68	1.03	1.23	1.83	Itga8	chr2	protein_coding	integrin alpha 8
ENSMUSG00000073600.6	582.057200750649	-0.0549715	0.173956525248575	-0.316007	0.751997010985014	0.999605094179621	6.81	5.22	5.65	6.21	6.41	6.72	Prob1	chr18	protein_coding	proline rich basic protein 1
ENSMUSG00000028958.16	380.813563729807	0.0496821181382422	0.180222095391441	0.275671626336011	0.782800290370136	0.999605094179621	9.75	11.58	9.63	9.65	11.49	10.28	Tmub1	chr5	protein_coding	transmembrane and ubiquitin-like domain containing 1
ENSMUSG00000087322.2	0.65692073659831	1.42786122766355	2.72382683974224	0.524211453837743	0.60013147526221	1	0.25	0	0.15	0.16	0	0	Gm16075	chr11	lncRNA	predicted gene 16075
ENSMUSG00000041168.11	1838.49461376832	-0.00415163	0.158827682870498	-0.0261392	0.979146293155545	0.999625017642878	23.72	21.26	18.54	22.74	20.59	23.77	Lonp1	chr17	protein_coding	lon peptidase 1, mitochondrial
ENSMUSG00000036466.18	9.05311775061606	1.01101331203828	0.697494521682553	1.44949283558447	0.147199999671876	0.958030622347906	0.07	0.04	0.05	0.04	0.02	0.03	Megf11	chr9	protein_coding	multiple EGF-like-domains 11
ENSMUSG00000086890.2	5.7749498831493	-0.117639	0.901368607660823	-0.130512	0.896161300491201	1	0.63	0.45	0.38	0.6	0.89	0.18	1700021J08Rik	chr4	lncRNA	RIKEN cDNA 1700021J08 gene
ENSMUSG00000065799.3	0.821771600986265	-3.1714	2.4269403408066	-1.30675	0.191298251223823	1	0	0	0	0.43	0.76	0.76	Gm25517	chr14	snoRNA	predicted gene, 25517
ENSMUSG00000081159.2	0.311596195480525	-0.00774392	4.0557467315038	-0.00190937	0.998476544749311	1	0.07	0	0	0	0.08	0	Gm6023	chrX	processed_pseudogene	predicted gene 6023
ENSMUSG00000028948.17	564.483512043612	-0.0613121	0.206083664436925	-0.297511	0.766076485165574	0.999605094179621	5.43	6.98	4.46	6.73	5.87	5.95	Nol9	chr4	protein_coding	nucleolar protein 9
ENSMUSG00000000782.17	182.071145707385	0.137321303408126	0.337836394752042	0.406472794350397	0.684395242690357	0.999605094179621	3.77	1.69	4.09	3.59	2.47	3.12	Tcf7	chr11	protein_coding	transcription factor 7, T cell specific
ENSMUSG00000103986.2	0.337765402282136	-1.88243	3.90685552284644	-0.481828	0.629928162792118	1	0	0	0	0.06	0	0.05	Gm5539	chr3	processed_pseudogene	predicted gene 5539
ENSMUSG00000037475.16	543.557464889117	-0.37005	0.173323556574338	-2.13503	0.0327588353756616	0.67256094453202	1.83	1.84	1.99	2.49	2.26	2.97	Thoc2	chrX	protein_coding	THO complex 2
ENSMUSG00000058833.12	735.679569262971	0.00450652022792618	0.225062712611398	0.0200233978149339	0.98402470754865	0.999625017642878	22.03	23.47	15.72	18.14	25.48	20.5	Rex1bd	chr8	protein_coding	required for excision 1-B domain containing
ENSMUSG00000058174.8	75.2743005654973	0.782139407613963	0.341612749815061	2.28954981345805	0.022047427112887	0.579013800170572	1.31	1.31	1.07	0.49	1.07	0.69	Gm5148	chr3	protein_coding	predicted gene 5148
ENSMUSG00000020137.6	231.490225258854	-0.0306262	0.319914208702557	-0.0957324	0.923733089912117	0.999625017642878	2.18	2.98	1.43	1.82	3.11	2.12	Thap2	chr10	protein_coding	THAP domain containing, apoptosis associated protein 2
ENSMUSG00000115316.2	1.3044732393957	2.66052405235255	1.99760580003613	1.33185639143841	0.182907383309024	1	0.08	0.02	0.05	0.03	0	0	Gm49096	chr14	TEC	predicted gene, 49096
ENSMUSG00000019979.13	335.505412666577	0.136516863304826	0.231609410201373	0.589427101369206	0.555574800771802	0.999605094179621	2.07	1.52	2.3	2.14	1.51	2.01	Apaf1	chr10	protein_coding	apoptotic peptidase activating factor 1
ENSMUSG00000103882.2	9.58363733317032	0.279625958774198	0.707444708716527	0.395261926944802	0.692649594419451	0.999605094179621	0.19	0.62	0.56	0.35	0.44	0.39	Gm37452	chr7	TEC	predicted gene, 37452
ENSMUSG00000055193.5	1.02087271976601	2.24957184561434	2.16518861710373	1.0389726917295	0.298817436900937	1	0.05	0.05	0.17	0	0.05	0	Klk15	chr7	protein_coding	kallikrein related-peptidase 15
ENSMUSG00000041712.8	654.415599824947	-0.0822165	0.212237836853837	-0.387379	0.69847548981839	0.999605094179621	9.86	8.59	11.06	12.27	8.27	12.4	Ubr7	chr12	protein_coding	ubiquitin protein ligase E3 component n-recognin 7 (putative)
ENSMUSG00000029517.14	2.48616575041652	-0.658704	1.59678133847284	-0.41252	0.679958536735893	1	0.15	0	0.09	0.24	0	0.17	Ankrd7	chr6	protein_coding	ankyrin repeat domain 7
ENSMUSG00000022010.20	26848.6220287465	0.497135447827056	0.168453035699837	2.95118129371614	0.00316561050431808	0.215581920215119	154.32	193.51	181.29	151.89	112.63	130.57	Tsc22d1	chr14	protein_coding	TSC22 domain family, member 1
ENSMUSG00000110499.2	1.0330228424655	0.0482294555846321	2.12323993475899	0.0227150284784497	0.981877587936681	1	0	0.03	0.06	0.03	0.05	0	Gm45873	chr8	TEC	predicted gene 45873
ENSMUSG00000086075.2	28.2446085908315	-0.133041	0.442830294331976	-0.300434	0.763846012168279	0.999605094179621	0.3	0.51	0.34	0.55	0.47	0.3	Gm15728	chr5	lncRNA	predicted gene 15728
ENSMUSG00000026112.8	1491.91640372416	0.0572564171083422	0.145705667481119	0.3929594373243	0.69434944070566	0.999605094179621	13.34	16.04	14.76	14.28	15.48	14.85	Coa5	chr1	protein_coding	cytochrome C oxidase assembly factor 5
ENSMUSG00000110902.2	6.14355325533036	1.04584421135489	0.976540372774461	1.07096873873584	0.284183486140731	1	0.35	0.36	0.38	0.25	0	0.31	Gm33104	chr10	lncRNA	predicted gene, 33104
ENSMUSG00000013465.20	1092.04367877462	0.151571998214545	0.132911327589341	1.14039939983791	0.254119942810518	0.999605094179621	17.47	16.39	16.82	16.8	15.14	16.12	Nelfb	chr2	protein_coding	negative elongation factor complex member B
ENSMUSG00000106682.2	0.179969142059253	0.954028606943929	4.0804728567969	0.233803443969684	0.815137575771638	1	0	0	0.02	0	0	0	Gm42648	chr5	TEC	predicted gene 42648
ENSMUSG00000006442.11	417.521589736033	-0.0927833	0.369277477502213	-0.251256	0.80161590333961	0.999605094179621	11.84	19.81	6.64	13.83	18.63	10.42	Srm	chr4	protein_coding	spermidine synthase
ENSMUSG00000039686.15	888.742242300404	-0.0659995	0.203239103186978	-0.324738	0.745379288668983	0.999605094179621	5.15	3.42	4.85	5.05	4.45	5.31	Zer1	chr2	protein_coding	zyg-11 related, cell cycle regulator
ENSMUSG00000025785.6	401.925129997534	-0.129872	0.247478525175871	-0.524781	0.599735398694565	0.999605094179621	3.6	3.82	2.24	3.57	4.27	3.28	Exosc7	chr9	protein_coding	exosome component 7
ENSMUSG00000020122.17	1407.15410631634	-0.319445	0.216298080940768	-1.47687	0.139709427496333	0.948594335011886	5.95	6.25	4.53	8.28	5.53	8.21	Egfr	chr11	protein_coding	epidermal growth factor receptor
ENSMUSG00000097451.12	7.68204527694028	1.84176695980677	0.784532615232098	2.34759769581013	0.0188949172774664	0.549879591384103	0.02	0.02	0.02	0.01	0	0	Rian	chr12	lncRNA	RNA imprinted and accumulated in nucleus
ENSMUSG00000081788.3	4.87552416708758	0.0465837762879	0.976192238015114	0.0477198798288117	0.961939490338332	1	0.13	0.12	0.11	0.25	0.07	0.05	Gm5898	chr7	processed_pseudogene	predicted gene 5898
ENSMUSG00000059447.14	2241.35787374303	0.0426522756588449	0.141735151283355	0.300929411459652	0.763468322135917	0.999605094179621	18.25	17.18	16.76	16.27	18.18	18.87	Hadhb	chr5	protein_coding	hydroxyacyl-CoA dehydrogenase trifunctional multienzyme complex subunit beta
ENSMUSG00000040282.14	181.934426865397	0.0668789607240723	0.225250696781798	0.296909007073387	0.766535979443744	0.999605094179621	2.16	2.2	2.12	2.21	1.7	2.61	Cdin1	chr2	protein_coding	CDAN1 interacting nuclease 1
ENSMUSG00000006058.11	1285.19074886331	0.159323552432683	0.161304297672526	0.987720443482144	0.323289579481158	0.999605094179621	26.28	26.13	24.27	21.73	27.32	23.13	Snf8	chr11	protein_coding	SNF8, ESCRT-II complex subunit, homolog (S. cerevisiae)
ENSMUSG00000116624.2	0.52930738222623	2.51442114159171	3.33414937593103	0.754141718947304	0.450764128889862	1	0	0.02	0.05	0	0	0	Gm49706	chr16	TEC	predicted gene, 49706
ENSMUSG00000036104.13	817.965090724773	-0.0792889	0.174556590632916	-0.45423	0.649663121591069	0.999605094179621	3.35	3.34	3.56	4.34	3.09	3.99	Rab3gap1	chr1	protein_coding	RAB3 GTPase activating protein subunit 1
ENSMUSG00000031511.17	1216.76069834705	0.00892129663274813	0.154624412338798	0.0576965596687322	0.953990334119675	0.999625017642878	4.26	3.85	3.52	4.48	3.9	3.8	Arhgef7	chr8	protein_coding	Rho guanine nucleotide exchange factor (GEF7)
ENSMUSG00000064853.3	0.981219760035702	-1.03356	1.97833907256261	-0.522441	0.601363587727214	1	0.34	0.38	0	0.43	0.76	0.38	Gm23442	chr17	snoRNA	predicted gene, 23442
ENSMUSG00000098181.2	3.78896197271622	-0.395538	1.11279862507888	-0.355445	0.72225645115153	1	0.59	0.14	0.57	0.46	1.07	0.27	Rps12-ps24	chr8	processed_pseudogene	ribosomal protein S12, pseudogene 24
ENSMUSG00000005687.15	1064.63629126447	0.0218143387848776	0.137640617662798	0.15848765542683	0.874072547268909	0.999605094179621	12.64	12.03	12.32	13.33	11.7	13.34	Bcas2	chr3	protein_coding	breast carcinoma amplified sequence 2
ENSMUSG00000028973.19	553.575902254275	-0.0182508	0.247460855178391	-0.0737521	0.941207616410586	0.999625017642878	5.92	7.15	4.5	5.19	7.84	5.66	Abcb8	chr5	protein_coding	ATP-binding cassette, sub-family B (MDR/TAP), member 8
ENSMUSG00000033767.15	452.54489622442	-0.273901	0.241807688168416	-1.13272	0.257330204494174	0.999605094179621	1.8	1.35	2.14	2.34	1.74	2.66	Tmem131l	chr3	protein_coding	transmembrane 131 like
ENSMUSG00000034893.10	558.078713221674	-0.0445753	0.170205701466564	-0.261891	0.793405533883663	0.999605094179621	5.85	4.93	5.13	6.51	5.18	5.61	Cog3	chr14	protein_coding	component of oligomeric golgi complex 3
ENSMUSG00000092524.4	0.169369098107724	0.954028606943929	4.0804728567969	0.233803443969684	0.815137575771638	1	0	0.06	0	0	0	0	Olfr756-ps1	chr17	unprocessed_pseudogene	olfactory receptor 756, pseudogene 1
ENSMUSG00000040331.17	1398.76413607309	0.0338144514037772	0.213509737195985	0.158374282352932	0.8741618777158	0.999605094179621	16.23	10.82	15.4	16.38	11.99	15.37	Nsmce4a	chr7	protein_coding	NSE4 homolog A, SMC5-SMC6 complex component
ENSMUSG00000107044.2	0.159028070373496	-0.969525	4.0804728567969	-0.237601	0.812190515251218	1	0	0	0	0	0	0.02	Gm43086	chr5	lncRNA	predicted gene 43086
ENSMUSG00000024897.10	109.188709337345	0.21473231199679	0.244721457388353	0.877456003606694	0.380239005799071	0.999605094179621	0.83	0.82	0.93	0.95	0.67	0.73	Apba1	chr19	protein_coding	amyloid beta (A4) precursor protein binding, family A, member 1
ENSMUSG00000061991.3	0.17873733190864	-0.969525	4.0804728567969	-0.237601	0.812190515251218	1	0	0	0	0.15	0	0	H2ac10	chr13	protein_coding	H2A clustered histone 10
ENSMUSG00000009621.19	991.868464351609	0.021091685382218	0.143207296418878	0.14728080139524	0.882910385486295	0.999605094179621	7.02	7.35	7.51	8.34	6.91	7.46	Vav2	chr2	protein_coding	vav 2 oncogene
ENSMUSG00000113328.2	13.4922692583393	0.787543049610946	0.650857724175335	1.21000799461787	0.226275825205551	0.999605094179621	0.2	0.28	0.35	0.13	0.08	0.29	Gm47260	chr12	TEC	predicted gene, 47260
ENSMUSG00000079610.10	122.459433639464	-0.0666302	0.282813966805262	-0.235597	0.813745292599261	0.999605094179621	1.2	1	1.7	1.73	1.32	1.25	Ankrd39	chr1	protein_coding	ankyrin repeat domain 39
ENSMUSG00000103653.2	1294.18302035381	0.444068884979801	0.388552768311295	1.14287922052335	0.253088741110621	0.999605094179621	129.23	166.78	62.05	62.3	143.24	70.12	Gstp-ps	chr1	processed_pseudogene	glutathione S-transferase, pi, pseudogene
ENSMUSG00000029920.10	403.815618320696	-0.196269	0.177290084045151	-1.10705	0.268272157258232	0.999605094179621	1.34	1.65	1.28	1.85	1.64	1.68	Smarcad1	chr6	protein_coding	SWI/SNF-related, matrix-associated actin-dependent regulator of chromatin, subfamily a, containing DEAD/H box 1
ENSMUSG00000105814.3	261.292465947893	0.169580359898519	0.189998658977088	0.892534509514454	0.372106504236376	0.999605094179621	134.45	123.35	126.4	103.57	127.75	127.72	Mir703	chr5	miRNA	microRNA 703
ENSMUSG00000040957.16	238.477685342628	0.0478036999955958	0.264895068487489	0.180462778218363	0.856789273301803	0.999605094179621	3.41	2.19	3.96	3.65	2.7	3.4	Cables1	chr18	protein_coding	CDK5 and Abl enzyme substrate 1
ENSMUSG00000097039.9	74.3222887620827	0.569235027047684	0.324926481106749	1.75188868912372	0.079792949847368	0.858662161894058	0.61	0.71	0.6	0.3	0.46	0.6	Pvt1	chr15	lncRNA	Pvt1 oncogene
ENSMUSG00000040848.12	1801.50442147295	0.242659684640565	0.22884088098442	1.06038607960562	0.28896899249571	0.999605094179621	17.3	12.81	21.7	16.79	12.65	16.74	Sft2d2	chr1	protein_coding	SFT2 domain containing 2
ENSMUSG00000025983.12	1.75347732867073	0.209436603085599	1.5978942785737	0.131070375489764	0.895719635891768	1	0.04	0.02	0	0.01	0.01	0.03	Ccdc150	chr1	protein_coding	coiled-coil domain containing 150
ENSMUSG00000092116.2	1.29281595551623	-0.788332	1.7842417020947	-0.44183	0.658612053848572	1	0.17	0.1	0	0.11	0.29	0.1	Gm10320	chr13	protein_coding	predicted pseudogene 10320
ENSMUSG00000054942.14	396.757105156842	-0.277617	0.153775874370316	-1.80534	0.0710218301317472	0.831140194723931	1.57	1.59	1.52	2.05	1.87	2.05	Miga1	chr3	protein_coding	mitoguardin 1
ENSMUSG00000024558.13	927.654755391868	-0.131932	0.231612472060234	-0.569626	0.568931617833739	0.999605094179621	8.17	10.78	5.88	10.17	9.38	9.08	Mapk4	chr18	protein_coding	mitogen-activated protein kinase 4
ENSMUSG00000036748.17	1615.13848945083	0.10239567926733	0.156681191043771	0.653528854262566	0.513415393804864	0.999605094179621	38.66	34.82	33.86	32.11	38.79	34.26	Cuedc2	chr19	protein_coding	CUE domain containing 2
ENSMUSG00000108046.2	1.52144545481081	-1.81447	1.88421699030652	-0.962986	0.335554645036394	1	0	0.06	0	0.1	0.09	0.03	Gm43924	chr6	TEC	predicted gene, 43924
ENSMUSG00000112833.2	0.159028070373496	-0.969525	4.0804728567969	-0.237601	0.812190515251218	1	0	0	0	0	0	0.03	Gm36595	chr10	lncRNA	predicted gene, 36595
ENSMUSG00000079111.4	1356.91996669136	0.0174345013229448	0.211784409993857	0.0823219297560689	0.934390716181155	0.999625017642878	34.02	46.3	32.72	34.94	46.74	35.62	Kdelr2	chr5	protein_coding	KDEL (Lys-Asp-Glu-Leu) endoplasmic reticulum protein retention receptor 2
ENSMUSG00000034786.18	542.399806283442	0.400268668696511	0.264139148524674	1.51537048155178	0.129678608403615	0.944705011674838	21.15	16.03	32.36	17.59	18	19.86	Gpsm3	chr17	protein_coding	G-protein signalling modulator 3 (AGS3-like, C. elegans)
ENSMUSG00000067575.6	2.10847729039352	-2.44125	1.65406666238088	-1.47591	0.13996790172369	1	0.13	0	0.16	0.17	0.46	1.06	Rpl35a-ps3	chr17	processed_pseudogene	ribosomal protein L35A, pseudogene 3
ENSMUSG00000114264.2	1.61911033999211	0.540503255036367	1.64742661352937	0.328089427837042	0.742844047343684	1	0.34	0	0.2	0.11	0.19	0.1	Gm48095	chr13	lncRNA	predicted gene, 48095
ENSMUSG00000110903.2	0.338997212432749	-0.00774322	3.93712880962172	-0.00196672	0.998430787004297	1	0	0	0.01	0	0	0.01	Gm47857	chr10	TEC	predicted gene, 47857
ENSMUSG00000106683.2	6.88008090034408	0.807376510844613	0.787726136750645	1.02494569264266	0.305388813057112	0.999605094179621	1.04	0.83	0.49	0.62	0.36	0.45	Gm43263	chr8	lncRNA	predicted gene 43263
ENSMUSG00000108371.2	2.30916	0.0645146678669617	1.95947135877382	0.0329245271068075	0.973734773593542	1	0	0.9	0	0	0.38	0.51	Gm38832	chr6	lncRNA	predicted gene, 38832
ENSMUSG00000080932.4	1.11061762981577	-0.445215	2.02190241565537	-0.220196	0.825718556784502	1	0.15	0.08	0	0	0.17	0.16	Gm10224	chr6	processed_pseudogene	predicted pseudogene 10224
ENSMUSG00000018761.15	1463.02091173292	-0.159734	0.127822349129682	-1.24965	0.211425874590897	0.999548801712616	29.2	28.37	28.87	33.47	32.75	35.44	Mpdu1	chr11	protein_coding	mannose-P-dolichol utilization defect 1
ENSMUSG00000111108.2	0.179969142059253	0.954028606943929	4.0804728567969	0.233803443969684	0.815137575771638	1	0	0	0.07	0	0	0	Gm17795	chr10	processed_pseudogene	predicted gene, 17795
ENSMUSG00000033788.16	1026.79311729213	0.0390082634703032	0.136638925990045	0.285484265831723	0.775273157123221	0.999605094179621	6.11	6.34	6.47	6.35	6.79	6.22	Dysf	chr6	protein_coding	dysferlin
ENSMUSG00000022622.6	19.7019792074623	0.596855132255915	0.608953979423335	0.98013175449009	0.327021086336972	0.999605094179621	0.95	0.26	1.08	0.63	0.36	0.61	Acr	chr15	protein_coding	acrosin prepropeptide
ENSMUSG00000069554.5	0.337765402282136	-1.88243	3.90685552284644	-0.481828	0.629928162792118	1	0	0	0	0.02	0	0.02	I830134H01Rik	chr19	lncRNA	RIKEN cDNA I830134H01 gene
ENSMUSG00000028008.11	1.31966426721108	-0.789475	1.74685931269606	-0.45194	0.651312361940035	1	0.04	0	0.02	0.05	0.04	0.02	Asic5	chr3	protein_coding	acid-sensing (proton-gated) ion channel family member 5
ENSMUSG00000031673.7	482.898745571628	0.0371678209723599	0.194051089008278	0.191536265847878	0.848105470415891	0.999605094179621	2.46	3.27	2.58	2.93	3.12	2.48	Cdh11	chr8	protein_coding	cadherin 11
ENSMUSG00000053754.15	1454.67163674669	-0.0159207	0.203939072408886	-0.0780659	0.937775645209674	0.999625017642878	4.55	3.49	5.21	4.76	4.03	5.33	Chd8	chr14	protein_coding	chromodomain helicase DNA binding protein 8
ENSMUSG00000026452.16	104.267133790659	-0.0370153	0.276224077246518	-0.134005	0.893398957799712	0.999605094179621	0.72	0.56	0.76	0.57	0.76	0.87	Syt2	chr1	protein_coding	synaptotagmin II
ENSMUSG00000045087.9	0.815822407335935	-0.511749	2.99334033899608	-0.170963	0.864253158964834	1	0	0.04	0	0	0	0.06	S1pr5	chr9	protein_coding	sphingosine-1-phosphate receptor 5
ENSMUSG00000027185.16	461.729670916582	-0.280414	0.190350504782252	-1.47314	0.140712339428485	0.950571189368093	2.99	3.26	2.52	4.34	3.25	3.64	Nat10	chr2	protein_coding	N-acetyltransferase 10
ENSMUSG00000078588.11	65.2039166803415	0.373697848325598	0.288647674042624	1.29465047506468	0.195440831662227	0.989856491424703	0.8	0.93	0.75	0.63	0.78	0.6	Ccdc24	chr4	protein_coding	coiled-coil domain containing 24
ENSMUSG00000026867.20	1040.86399418619	-0.00754525	0.146215144982587	-0.0516037	0.958844442681023	0.999625017642878	3.51	3.84	4.08	4.35	3.73	4.03	Gapvd1	chr2	protein_coding	GTPase activating protein and VPS9 domains 1
ENSMUSG00000020080.9	135.713082253284	0.559353957878032	0.223483254226648	2.50288980180483	0.0123183892284182	0.446568157782807	1.49	1.46	1.83	1.24	1.04	1.12	Hkdc1	chr10	protein_coding	hexokinase domain containing 1
ENSMUSG00000107035.2	1.05050292035944	1.04651434086761	2.16939354686775	0.482399490114924	0.629522183274507	1	0	0.05	0.17	0.06	0.05	0	Ybx1-ps2	chr6	processed_pseudogene	Y box protein 1, pseudogene 2
ENSMUSG00000116601.2	11.6857543381788	-0.704233	0.70121333887484	-1.00431	0.315230859210084	0.999605094179621	0.48	0.22	0.1	0.38	0.55	0.45	Gm49642	chr16	TEC	predicted gene, 49642
ENSMUSG00000109338.3	0.47818340468967	2.38559343251822	3.43460233793238	0.694576314169268	0.487320860169041	1	0.05	0	0.03	0	0	0	Gm45030	chr16	lncRNA	predicted gene 45030
ENSMUSG00000042642.14	425.77962251475	0.0325449968058147	0.23447211433023	0.13880114016449	0.889607292986934	0.999605094179621	5.03	6.25	4.68	4.6	6.96	4.81	Flad1	chr3	protein_coding	flavin adenine dinucleotide synthetase 1
ENSMUSG00000069892.10	6.08283226647001	0.546245387416049	0.950156134045244	0.574900658790083	0.5653584843585	1	0.02	0.04	0.1	0.02	0.05	0.04	9930111J21Rik2	chr11	protein_coding	RIKEN cDNA 9930111J21 gene 2
ENSMUSG00000097852.6	1.96257213665283	-2.28475	1.76546321322086	-1.29414	0.195617753904294	1	0	0.07	0	0.04	0.14	0.17	4933405D12Rik	chr3	lncRNA	RIKEN cDNA 4933405D12 gene
ENSMUSG00000003882.6	83.5556805815361	0.313366728861961	0.487760700042448	0.642459978499067	0.520574566927337	0.999605094179621	0.45	0.64	1.92	0.96	0.72	0.87	Il7r	chr15	protein_coding	interleukin 7 receptor
ENSMUSG00000092051.3	1.54138915300598	0.379282030378472	1.68147524785807	0.225565039307963	0.821539734656922	1	0	0.04	0.06	0.02	0.04	0.02	Gm17229	chr10	transcribed_processed_pseudogene	predicted gene 17229
ENSMUSG00000037224.16	17.4114166734723	0.586363187908172	0.621399085139021	0.943617719966532	0.34536503376564	0.999605094179621	0.15	0.08	0.32	0.1	0.15	0.13	Zfyve28	chr5	protein_coding	zinc finger, FYVE domain containing 28
ENSMUSG00000022439.10	160.323036025571	0.174906636608905	0.267995681759698	0.652647219762805	0.5139837362921	0.999605094179621	2.04	2.62	3.68	2.85	2.51	2.41	Parvg	chr15	protein_coding	parvin, gamma
ENSMUSG00000099732.3	0.32839716848122	-0.00774348	3.98126581783804	-0.00194498	0.998448132188983	1	0	0.01	0	0	0	0.01	Gm17752	chr1	processed_pseudogene	predicted gene, 17752
ENSMUSG00000025137.16	1743.98435380757	-0.35729	0.239423103910773	-1.4923	0.135621332922214	0.94705033617957	18.91	21.62	12.74	20.91	28.83	21.96	Pcyt2	chr11	protein_coding	phosphate cytidylyltransferase 2, ethanolamine
ENSMUSG00000014503.16	10.5817923798146	0.173181054914419	0.609284156746028	0.284236924589206	0.776228820149034	0.999605094179621	0.1	0.09	0.1	0.08	0.11	0.09	Pkd2l2	chr18	protein_coding	polycystic kidney disease 2-like 2
ENSMUSG00000004460.18	1587.32651218442	0.124814071016347	0.135019643579625	0.924414164541477	0.355270722744795	0.999605094179621	24.32	27.25	25.9	24.94	26.01	23.81	Dnajb11	chr16	protein_coding	DnaJ heat shock protein family (Hsp40) member B11
ENSMUSG00000034785.16	111.696328309424	-0.148141	0.926563869912949	-0.159882	0.872974225657429	0.999605094179621	2.97	4.13	1.05	1.09	6.68	1.64	Dio1	chr4	protein_coding	deiodinase, iodothyronine, type I
ENSMUSG00000054676.18	692.18449291529	-0.0429456	0.152574227992655	-0.281473	0.778347491154728	0.999605094179621	8.28	8.55	9.32	9.38	10.1	8.85	1600014C10Rik	chr7	protein_coding	RIKEN cDNA 1600014C10 gene
ENSMUSG00000052395.18	498.208501392361	-0.0865454	0.182637003414613	-0.473866	0.635595613405791	0.999605094179621	5.7	4.73	6.36	6.39	5.72	6.67	Rft1	chr14	protein_coding	RFT1 homolog
ENSMUSG00000115354.2	0.639573275285804	-2.81387	3.12136608094591	-0.901488	0.367328977620437	1	0	0	0	0	0.02	0.06	Gm49083	chr14	lncRNA	predicted gene, 49083
ENSMUSG00000108461.2	64.4709089147616	-0.382565	0.293057587555726	-1.30543	0.191747309207675	0.989784567178848	4.26	4.12	2.9	5.02	5.03	5.47	AV356131	chr7	lncRNA	expressed sequence AV356131
ENSMUSG00000118369.2	0.795007735286049	-0.690737	2.57976518057552	-0.267752	0.788890255057389	1	0.03	0	0	0.02	0	0.03	Gm30541	chr19	lncRNA	predicted gene, 30541
ENSMUSG00000096020.3	1.43213476435458	-1.02501	1.87848957752752	-0.545657	0.585301957212808	1	0.24	0.14	0	0	0.41	0.41	Ighv1-75	chr12	IG_V_gene	immunoglobulin heavy variable 1-75
ENSMUSG00000104116.2	0.701164680192463	0.0549163416780331	2.72551248120832	0.0201489965856574	0.98392451444246	1	0	0	0.04	0.02	0.02	0	Gm37296	chr15	TEC	predicted gene, 37296
ENSMUSG00000081574.2	3.72281362361493	0.0501230987613956	1.21733095359262	0.0411745865932934	0.967156713447466	1	0.02	0.1	0.16	0.06	0.2	0.03	Gm14429	chr2	unprocessed_pseudogene	predicted gene 14429
ENSMUSG00000103883.2	0.159028070373496	-0.969525	4.0804728567969	-0.237601	0.812190515251218	1	0	0	0	0	0	0.03	Gm37010	chr1	TEC	predicted gene, 37010
ENSMUSG00000114907.2	6.05648409350989	-2.11689	1.05433613112187	-2.00779	0.0446655208598101	1	0.08	0.12	0	0.17	0.53	0.2	Gm47794	chr14	lncRNA	predicted gene, 47794
ENSMUSG00000048371.9	371.186214496107	-0.479101	0.178415467892355	-2.68531	0.00724627041838294	0.34075151042655	2.64	3.1	2.52	3.98	4.36	3.75	Pdp2	chr8	protein_coding	pyruvate dehyrogenase phosphatase catalytic subunit 2
ENSMUSG00000071078.7	570.765846388794	0.0626271570252656	0.152755925112358	0.409981851631619	0.681819260571625	0.999605094179621	16.66	18.24	19.38	17.65	18.06	18.95	Nr2c2ap	chr8	protein_coding	nuclear receptor 2C2-associated protein
ENSMUSG00000115961.2	6.15792868535114	-0.895599	0.882830408302862	-1.01446	0.310361796211086	1	0.21	0.14	0.25	0.49	0.14	0.57	Gm41409	chr16	lncRNA	predicted gene, 41409
ENSMUSG00000033615.10	2.17462888266118	0.211971149357391	1.65601520534052	0.128000726487173	0.898148398117624	1	0.06	0	0.1	0.05	0.09	0	Cplx1	chr5	protein_coding	complexin 1
ENSMUSG00000021712.16	291.264856995887	-0.27297	0.294425225133951	-0.927128	0.353859830457192	0.999605094179621	2.57	1.78	2.59	3.05	1.88	3.92	Trim23	chr13	protein_coding	tripartite motif-containing 23
ENSMUSG00000041697.9	6534.32958243615	-0.0108748	0.204186225549027	-0.0532594	0.957525235758736	0.999625017642878	508.57	519.09	376.09	437.65	592.63	456.03	Cox6a1	chr5	protein_coding	cytochrome c oxidase subunit 6A1
ENSMUSG00000087286.2	1.13788603018656	1.25540879413185	1.90535780920309	0.658883485331776	0.509970591539088	1	0.15	0.06	0.06	0.07	0.06	0	Gm9013	chr14	processed_pseudogene	predicted gene 9013
ENSMUSG00000022661.15	530.165944252286	0.502202264934674	0.234825138752405	2.13862224292854	0.0324662745995048	0.671496577113951	10.65	6.67	10.99	6.85	7.76	6.43	Cd200	chr16	protein_coding	CD200 antigen
ENSMUSG00000025173.14	973.997416093465	-0.115517	0.173971060361973	-0.664	0.506690339411784	0.999605094179621	11.34	8.86	10.8	12.92	10.33	12.17	Wdr45b	chr11	protein_coding	WD repeat domain 45B
ENSMUSG00000106617.2	135.001336234742	-0.0879724	0.260679187032926	-0.337474	0.73575961650028	0.999605094179621	4.45	3.98	2.9	3.74	4.93	3.99	Gm36266	chr5	lncRNA	predicted gene, 36266
ENSMUSG00000004789.11	3332.49587493383	0.0657060993869498	0.14145690460483	0.464495526538661	0.642292763818032	0.999605094179621	18.11	19.17	16.69	19.17	18.68	16.44	Dlst	chr12	protein_coding	dihydrolipoamide S-succinyltransferase (E2 component of 2-oxo-glutarate complex)
ENSMUSG00000087108.2	0.647132414121453	0.0313340297210036	2.77323680756771	0.0112987212759827	0.990985116545813	1	0.11	0	0.14	0	0	0.26	Gm16093	chr3	lncRNA	predicted gene 16093
ENSMUSG00000035067.10	82.4748630139502	-0.395229	0.293674356839293	-1.34581	0.178364825734797	0.978557005010482	0.51	0.61	0.37	0.6	0.77	0.68	Xkr6	chr14	protein_coding	X-linked Kx blood group related 6
ENSMUSG00000107440.2	2.74513993651924	2.20515104723853	1.37836119795709	1.59983540635565	0.109635101936144	1	0.16	0.1	0.08	0	0.05	0.03	Gm40377	chr6	TEC	predicted gene, 40377
ENSMUSG00000038526.15	226.11099434487	0.117259559621347	0.225014003277259	0.5211211654097	0.60228236750242	0.999605094179621	5.55	3.75	4.69	5.17	4.07	4.38	Car14	chr3	protein_coding	carbonic anhydrase 14
ENSMUSG00000016496.8	135.509432203794	0.799005455951167	0.419304317587307	1.90555027085978	0.0567085793122115	0.781752138036029	1.58	1.42	4.19	1.69	1.07	1.59	Cd274	chr19	protein_coding	CD274 antigen
ENSMUSG00000082179.2	0.17873733190864	-0.969525	4.0804728567969	-0.237601	0.812190515251218	1	0	0	0	0.05	0	0	Gm11407	chr4	processed_pseudogene	predicted gene 11407
ENSMUSG00000017765.18	1235.15627426563	0.29044218123371	0.144762294726412	2.00633861035858	0.0448201332577748	0.725406136578811	17.45	15.88	14.74	13.57	14.22	13.58	Slc12a4	chr8	protein_coding	solute carrier family 12, member 4
ENSMUSG00000080708.2	0.359938284118506	1.95482571233294	4.02897851354679	0.485191396717594	0.627540584232731	1	0	0	0.12	0	0	0	Ccnd3-ps	chr4	processed_pseudogene	cyclin D3, pseudogene
ENSMUSG00000029388.15	680.388977011395	-0.227948	0.146967296177812	-1.55101	0.120899199676273	0.930979868858753	11.93	12.95	11.88	15.48	13.89	15.97	Eif2b1	chr5	protein_coding	eukaryotic translation initiation factor 2B, subunit 1 (alpha)
ENSMUSG00000014748.14	1866.32565699325	-0.157528	0.136065074900768	-1.15774	0.246969543162518	0.999605094179621	20.09	23.12	22.14	26.74	23.87	26.14	Tex261	chr6	protein_coding	testis expressed gene 261
ENSMUSG00000063849.7	704.499795981749	-0.0109442	0.245829122867539	-0.0445194	0.964490373975825	0.999625017642878	6.46	6.16	5.69	4.33	7.81	7.21	Ppcdc	chr9	protein_coding	phosphopantothenoylcysteine decarboxylase
ENSMUSG00000024570.8	959.873705796107	0.00450604447298299	0.190935561222758	0.0235998178868625	0.981171817416989	0.999625017642878	40.05	27.83	30.57	36.41	31.39	35.68	Rbfa	chr18	protein_coding	ribosome binding factor A
ENSMUSG00000050199.14	2411.57277758414	-0.442825	0.201460618671834	-2.19807	0.0279440032869946	0.629725634925528	17.55	16.39	18.65	25.38	19.09	30.86	Lgr4	chr2	protein_coding	leucine-rich repeat-containing G protein-coupled receptor 4
ENSMUSG00000032702.17	744.855784833081	0.0808617750718953	0.166427659032419	0.485867406547753	0.627061178705951	0.999605094179621	6.95	6.47	5.37	6.22	5.94	6.55	Kank1	chr19	protein_coding	KN motif and ankyrin repeat domains 1
ENSMUSG00000109877.2	1.66613617248484	-0.562516	1.5388216934573	-0.36555	0.714700998695683	1	0.02	0.02	0.05	0.03	0.09	0.02	Gm45609	chr2	lncRNA	predicted gene 45609
ENSMUSG00000022780.6	93.8337837273157	-0.421399	0.32626896534364	-1.29157	0.196506054284373	0.989856491424703	0.82	1.05	1.08	1.02	1.94	1.16	Meltf	chr16	protein_coding	melanotransferrin
ENSMUSG00000032454.10	1.15717520304576	-0.476932	1.84360925844353	-0.258695	0.795870590657578	1	0.09	0	0.06	0.12	0.05	0.05	Rbp2	chr9	protein_coding	retinol binding protein 2, cellular
ENSMUSG00000102543.6	2.92045751977861	-0.919628	1.35554260024047	-0.678421	0.497504959777292	1	0.01	0.03	0.01	0.06	0.01	0.01	Pcdhgc5	chr18	protein_coding	protocadherin gamma subfamily C, 5
ENSMUSG00000039201.11	209.472911572401	-0.267867	0.232434871270638	-1.15244	0.249141237382612	0.999605094179621	2.75	4.19	3.37	4.64	4.67	3.73	Tbc1d25	chrX	protein_coding	TBC1 domain family, member 25
ENSMUSG00000024793.15	24.7276286396855	-0.345452	0.438165079542212	-0.788407	0.43045887950232	0.999605094179621	0.45	0.61	0.38	0.69	0.74	0.51	Tnfrsf25	chr4	protein_coding	tumor necrosis factor receptor superfamily, member 25
ENSMUSG00000085714.2	9.80936970106885	0.73183100455193	0.747887490247784	0.978530880773879	0.327811825818304	0.999605094179621	0.53	1.52	1.61	0.8	1.11	0.4	Gm13008	chr4	lncRNA	predicted gene 13008
ENSMUSG00000074909.6	231.759	-0.0526189	0.17619230659889	-0.298645	0.765210985935226	0.999605094179621	2.54	2.63	2.36	2.85	2.7	2.68	Ranbp6	chr19	protein_coding	RAN binding protein 6
ENSMUSG00000082101.4	0.318476229422932	1.80055892059213	3.98363953576412	0.451988415223606	0.651277328179747	1	0.01	0.01	0	0	0	0	Slfn14	chr11	protein_coding	schlafen 14
ENSMUSG00000116564.2	397.177168931937	-0.184118	0.166286537416838	-1.10723	0.26819287986175	0.999605094179621	5.59	6.04	4.92	6.57	6.69	6.53	Riok2	chr17	protein_coding	RIO kinase 2
ENSMUSG00000086848.4	0.538675616027146	0.986718562188494	3.3981989917781	0.290365150650638	0.771536901509967	1	0	0	0.14	0.07	0	0	Lce6a	chr3	protein_coding	late cornified envelope 6A
ENSMUSG00000054362.10	1.23364	2.60069237002033	2.34583225593984	1.10864379302278	0.267583878135248	1	0.16	0	0.03	0	0	0.03	Lexm	chr4	protein_coding	lymphocyte expansion molecule
ENSMUSG00000082516.2	1.53391446016496	0.337030765879864	1.68135377880136	0.200452022726671	0.841127076743723	1	0.22	0.25	0.79	0.56	0	0.49	Gm13342	chr2	processed_pseudogene	predicted gene 13342
ENSMUSG00000114604.2	0.508107294323172	2.46441542383407	3.99301652895231	0.617181373020935	0.537115100465832	1	0	0.3	0	0	0	0	2010203P06Rik	chr13	lncRNA	RIKEN cDNA 2010203P06 gene
ENSMUSG00000019942.14	133.331907728214	-0.449837	0.289812931585392	-1.55216	0.120622824610845	0.930979868858753	1.47	1.21	0.77	1.96	1.43	1.6	Cdk1	chr10	protein_coding	cyclin-dependent kinase 1
ENSMUSG00000082925.2	0.32839716848122	-0.00774348	3.98126581783804	-0.00194498	0.998448132188983	1	0	0.02	0	0	0	0.02	Gm13135	chr4	processed_pseudogene	predicted gene 13135
ENSMUSG00000072982.2	0.149107131315209	0.954028606943929	4.0804728567969	0.233803443969684	0.815137575771638	1	0.04	0	0	0	0	0	9230009I02Rik	chr11	lncRNA	RIKEN cDNA 9230009I02 gene
ENSMUSG00000018001.19	857.471064743918	-0.275249	0.273918309893128	-1.00486	0.31496460345432	0.999605094179621	4.43	2.88	5.14	6.31	3.7	5.88	Cyth3	chr5	protein_coding	cytohesin 3
ENSMUSG00000027963.15	349.921130430974	-0.063232	0.15861479654784	-0.398652	0.69014991941336	0.999605094179621	4.79	5.05	5.2	5.39	5.56	5.57	Extl2	chr3	protein_coding	exostosin-like glycosyltransferase 2
ENSMUSG00000098679.3	0.329076273374462	1.84055282622302	3.94099261433853	0.467027727868997	0.640480040143215	1	0.8	0	0.97	0	0	0	Mir7688	chr10	miRNA	microRNA 7688
ENSMUSG00000048921.12	80.1921544628676	0.242200298678072	0.296006146119402	0.818227262687898	0.413227430692521	0.999605094179621	1.33	1	1.31	0.98	0.89	1.37	Zfp689	chr7	protein_coding	zinc finger protein 689
ENSMUSG00000022914.18	831.460358798738	-0.0311904	0.140856634958245	-0.221434	0.824754660471748	0.999605094179621	1.91	2.1	2.13	2.26	2.07	2.27	Brwd1	chr16	protein_coding	bromodomain and WD repeat domain containing 1
ENSMUSG00000036980.14	440.744757806363	-0.0224838	0.186602389325622	-0.120491	0.904094509436575	0.999625017642878	5.01	5.59	4.19	5.08	5.77	4.95	Taf6	chr5	protein_coding	TATA-box binding protein associated factor 6
ENSMUSG00000091199.11	0.348106430016364	-0.00774301	3.9008089698981	-0.00198498	0.998416219018701	1	0	0.13	0	0.15	0	0	Gm2619	chr1	lncRNA	predicted gene 2619
ENSMUSG00000074867.5	12.9691828943423	-0.915246	0.628128320532596	-1.4571	0.145088603754512	0.954809311315374	0.07	0.14	0.08	0.2	0.12	0.26	Zfp808	chr13	protein_coding	zinc finger protein 808
ENSMUSG00000023826.17	44.6005673590692	0.587869665745958	0.340100115564887	1.72851945307204	0.0838951364688939	0.873091728651355	0.29	0.24	0.26	0.21	0.14	0.21	Prkn	chr17	protein_coding	parkin RBR E3 ubiquitin protein ligase
ENSMUSG00000038141.12	386.507959947847	-0.0901545	0.16549213572756	-0.544766	0.5859142230367	0.999605094179621	2.93	2.71	3.01	3.09	3.08	3.53	Tmem181a	chr17	protein_coding	transmembrane protein 181A
ENSMUSG00000000959.8	1614.92249869821	-0.148134	0.136177718101835	-1.0878	0.276684005556556	0.999605094179621	17.5	16.47	18.06	20.91	18.6	21.22	Oxa1l	chr14	protein_coding	oxidase assembly 1-like
ENSMUSG00000074578.15	1399.93514351557	0.334965596813216	0.232499189540309	1.44071726647951	0.149664574866464	0.960592972832635	37.95	31.98	54.4	34.2	29.86	39.76	Zfas1	chr2	lncRNA	zinc finger, NFX1-type containing 1, antisense RNA 1
ENSMUSG00000111323.2	0.159028070373496	-0.969525	4.0804728567969	-0.237601	0.812190515251218	1	0	0	0	0	0	0.13	Gm48129	chr9	lncRNA	predicted gene, 48129
ENSMUSG00000113102.2	2.29807755879092	1.33930897065689	1.39870696924683	0.957533636497194	0.338297977180696	1	0.18	0.11	0.22	0	0.1	0.1	A930040O22Rik	chr12	TEC	RIKEN cDNA A930040O22 gene
ENSMUSG00000031782.16	982.243434922257	0.00503730611960739	0.194708262550282	0.02587104447253	0.979360195477038	0.999625017642878	15.6	19.36	13.82	16.79	19.3	15.01	Coq9	chr8	protein_coding	coenzyme Q9
ENSMUSG00000116305.2	279.817456732034	0.405614878224386	0.308611685084915	1.31432119335592	0.188738138147313	0.986349369396162	9.79	5.2	10.75	7.72	5.01	7.78	Lncppara	chr15	lncRNA	long noncoding RNA near Ppara
ENSMUSG00000097613.2	7.12264062271405	-1.37536	0.798005794032442	-1.7235	0.0847979998602569	0.877236873093101	0.16	0.23	0.15	0.42	0.69	0.36	Gm17597	chr15	lncRNA	predicted gene, 17597
ENSMUSG00000117405.2	6.16897628532805	0.914521616430869	0.871943306719211	1.04883151161727	0.294255671552531	1	0.38	0.96	0.74	0.2	0.34	0.6	Rpl19-ps7	chr18	processed_pseudogene	ribosomal protein L19, pseudogene 7
ENSMUSG00000028071.13	78.4466176446364	0.160257789990052	0.407292530685551	0.39347097704028	0.693971655888393	0.999605094179621	0.39	0.57	1.16	0.72	0.56	0.71	Sh2d2a	chr3	protein_coding	SH2 domain containing 2A
ENSMUSG00000086779.2	4.17812766749104	-1.09417	0.989730747106271	-1.10552	0.268935147362127	1	0.07	0.15	0.08	0.26	0.23	0.19	Gm13562	chr2	lncRNA	predicted gene 13562
ENSMUSG00000096401.3	41.2634355134518	0.0257827392037412	0.369795644438329	0.0697215870211284	0.944415259632513	0.999625017642878	1.69	2.99	2.11	2.18	2.69	2.12	Gm21811	chr8	unprocessed_pseudogene	predicted gene, 21811
ENSMUSG00000025314.17	1381.75732322619	0.32314675058296	0.182239527942955	1.77319791282664	0.0761959177967512	0.849374659045266	8.75	8.3	10.78	8.9	6.64	7.91	Ptprj	chr2	protein_coding	protein tyrosine phosphatase, receptor type, J
ENSMUSG00000070509.16	143.635127866648	-0.0768553	0.276971864395808	-0.277484	0.781408347547054	0.999605094179621	1.48	0.84	1.49	1.48	1.33	1.42	Rgma	chr7	protein_coding	repulsive guidance molecule family member A
ENSMUSG00000046295.14	8.84793866057557	1.4882787707747	1.46587972854924	1.01528027285542	0.309972245239073	0.999605094179621	0.07	0.7	0	0.07	0.22	0	Ankle1	chr8	protein_coding	ankyrin repeat and LEM domain containing 1
ENSMUSG00000027962.15	3217.81502192282	-0.343826	0.28005531879226	-1.22771	0.21955676466078	0.999605094179621	11.04	23.83	13.59	22.63	23.81	18.21	Vcam1	chr3	protein_coding	vascular cell adhesion molecule 1
ENSMUSG00000034243.18	1385.33234763821	0.180512901794036	0.181965318711813	0.992018166274438	0.321188663753012	0.999605094179621	7.25	5.26	6.26	6.46	5.14	5.87	Golgb1	chr16	protein_coding	golgi autoantigen, golgin subfamily b, macrogolgin 1
ENSMUSG00000116927.2	0.51059549418168	-0.929654	2.96643857196029	-0.313391	0.753983950176328	1	0	0.09	0	0.1	0.09	0	Gm30881	chr16	lncRNA	predicted gene, 30881
ENSMUSG00000003410.9	3.18976885729563	-1.12218	1.18016378016819	-0.950865	0.341673135515239	1	0.01	0.03	0.01	0.04	0.04	0.02	Elavl3	chr9	protein_coding	ELAV like RNA binding protein 3
ENSMUSG00000109245.2	1.00639159334672	0.112995073656906	2.42617797130804	0.0465732831610807	0.962853325865509	1	0	0.02	0.05	0	0	0.06	Gm44860	chr7	TEC	predicted gene 44860
ENSMUSG00000111065.2	0.88678204604351	0.576885876129991	2.52489528947914	0.22847912883112	0.819273779829473	1	0	0.03	0.06	0.06	0	0	Gm47676	chr9	TEC	predicted gene, 47676
ENSMUSG00000008200.16	1496.75433418423	-0.0616462	0.236893364887486	-0.260228	0.794688270990221	0.999605094179621	11.01	9.15	13.52	13.06	8.98	15.02	Fnbp4	chr2	protein_coding	formin binding protein 4
ENSMUSG00000089745.2	1.60268750202612	3.00313153197748	1.92769650186075	1.5578860723556	0.119260257360619	1	0.33	0.06	0.13	0.07	0	0	1810008B01Rik	chr8	lncRNA	RIKEN cDNA 1810008B01 gene
ENSMUSG00000030559.9	154.046169180087	-0.334955	0.303335736848019	-1.10424	0.269489524051426	0.999605094179621	3.85	6.3	2.94	5.65	6.34	5.36	Rab38	chr7	protein_coding	RAB38, member RAS oncogene family
ENSMUSG00000110759.2	0.337765402282136	-1.88243	3.90685552284644	-0.481828	0.629928162792118	1	0	0	0	0.18	0	0.15	Gm6607	chr9	processed_pseudogene	predicted gene 6607
ENSMUSG00000071230.8	0.32839716848122	-0.00774348	3.98126581783804	-0.00194498	0.998448132188983	1	0	0.08	0	0	0	0.08	Npw	chr17	protein_coding	neuropeptide W
ENSMUSG00000061894.16	58.4486689878404	-0.19518	0.335115239367038	-0.582427	0.560278765383664	0.999605094179621	0.27	0.41	0.31	0.51	0.3	0.38	Zscan20	chr4	protein_coding	zinc finger and SCAN domains 20
ENSMUSG00000027863.9	30.8428113644493	0.57672282455535	0.506333862377477	1.13901689657366	0.254696106863376	0.999605094179621	0.72	0.74	1.75	0.8	0.97	0.49	Cd2	chr3	protein_coding	CD2 antigen
ENSMUSG00000076535.2	0.519963727982596	-2.5004	3.35014168421843	-0.746356	0.455452498245103	1	0	0	0	0.32	0.14	0	Igkv1-88	chr6	IG_V_gene	immunoglobulin kappa chain variable 1-88
ENSMUSG00000041193.16	251.456980675698	0.644261953199499	0.321352180391826	2.00484699501322	0.0449794067208668	0.725406136578811	5.53	7.34	3.23	3.49	4.51	2.83	Pla2g5	chr4	protein_coding	phospholipase A2, group V
ENSMUSG00000081810.2	1.27665213376754	0.660013557384719	1.83362024926985	0.359951062739156	0.718883730208026	1	0.45	0	0.14	0.14	0.13	0.13	Gm11878	chr4	processed_pseudogene	predicted gene 11878
ENSMUSG00000049764.9	144.785735484337	0.103583184984209	0.237219423603032	0.4366555799307	0.662361148246065	0.999605094179621	1.45	1.44	1.45	1.76	1.11	1.4	Zfp280b	chr10	protein_coding	zinc finger protein 280B
ENSMUSG00000061136.17	906.110000699662	-0.040189	0.153911215363216	-0.261118	0.794001475793521	0.999605094179621	3.74	4.2	4.5	4.73	4.08	4.65	Prpf40a	chr2	protein_coding	pre-mRNA processing factor 40A
ENSMUSG00000097324.9	13.896369092458	0.291598917700305	0.686069728077083	0.425028106862547	0.670816185416958	0.999605094179621	0.37	0.11	0.52	0.43	0.24	0.2	Carmn	chr18	lncRNA	cardiac mesoderm enhancer-associated non-coding RNA
ENSMUSG00000034484.9	1571.80174944087	-0.00390836	0.18247805266633	-0.0214182	0.982912038235014	0.999625017642878	25.4	26.77	35.77	32.85	28.66	31.36	Snx2	chr18	protein_coding	sorting nexin 2
ENSMUSG00000005575.17	2619.10006285858	-0.0207562	0.162628140516782	-0.12763	0.898442021546204	0.999605094179621	54.09	61.76	51.18	57.01	66.87	54.3	Ube2m	chr7	protein_coding	ubiquitin-conjugating enzyme E2M
ENSMUSG00000073725.9	1300.28536168024	-0.128522	0.173104766198112	-0.74245	0.457814803561639	0.999605094179621	10.61	9.22	11.71	12.41	10.48	13.45	Lmbrd1	chr1	protein_coding	LMBR1 domain containing 1
ENSMUSG00000097612.2	1.36651552948115	-0.0470113	1.77113020086555	-0.0265431	0.97882416884123	1	0.05	0.11	0.06	0.18	0.05	0	Gm26509	chr1	processed_pseudogene	predicted gene, 26509
ENSMUSG00000106720.2	0.509045415433715	2.46439305306394	3.37188464606452	0.73086517237185	0.464861510851638	1	0.02	0	0.05	0	0	0	Gm43795	chr5	TEC	predicted gene 43795
ENSMUSG00000026827.13	589.113164699249	0.32807357641796	0.186209436342233	1.76185258310431	0.07809420777481	0.854796868795938	4.55	4.89	5.72	3.63	4.6	4.46	Gpd2	chr2	protein_coding	glycerol phosphate dehydrogenase 2, mitochondrial
ENSMUSG00000109764.2	41.5194519923788	0.425457574288043	0.414880723079569	1.02549371571175	0.305130289114749	0.999605094179621	0.39	0.29	0.68	0.4	0.38	0.3	Klkb1	chr8	protein_coding	kallikrein B, plasma 1
ENSMUSG00000033219.9	0.35747466381728	-1.95462	4.03013381804509	-0.485002	0.627674702548682	1	0	0	0	0.09	0	0	Gm9758	chr5	protein_coding	predicted gene 9758
ENSMUSG00000097828.3	14.2905584634502	-0.248303	0.590669768517122	-0.420375	0.674211705505101	0.999605094179621	0.08	0.09	0.15	0.09	0.19	0.14	6430562O15Rik	chr13	lncRNA	RIKEN cDNA 6430562O15 gene
ENSMUSG00000028780.14	1996.73019297291	0.505422765708458	0.214847317657926	2.35247417197537	0.018648984847323	0.548080150855218	12.32	20.04	17.35	11.36	13.83	11.6	Sema3c	chr5	protein_coding	sema domain, immunoglobulin domain (Ig), short basic domain, secreted, (semaphorin) 3C
ENSMUSG00000050645.4	2.31802064292878	-0.852137	1.52713998672164	-0.557995	0.57684764228244	1	0.11	0.52	0	0.29	0.78	0.13	Defb19	chr2	protein_coding	defensin beta 19
ENSMUSG00000048960.14	171.236244266892	0.0788150123004038	0.257908299926806	0.30559315975008	0.759914429216282	0.999605094179621	0.5	0.43	0.67	0.54	0.43	0.62	Prex2	chr1	protein_coding	phosphatidylinositol-3,4,5-trisphosphate-dependent Rac exchange factor 2
ENSMUSG00000033510.15	1.45717398108416	1.00404755499741	1.69171048782307	0.593510273905933	0.552839709354584	1	0.04	0.01	0.03	0	0.01	0.03	Otud7a	chr7	protein_coding	OTU domain containing 7A
ENSMUSG00000114621.2	0.986129626554202	0.0680429948402042	2.43421879369348	0.0279527029437487	0.977699873973583	1	0.07	0	0.17	0	0	0.24	Gm31107	chr14	lncRNA	predicted gene, 31107
ENSMUSG00000042787.16	89.878255984684	-0.275835	0.276609142415468	-0.997203	0.318666055681258	0.999605094179621	0.74	0.66	0.48	0.83	0.87	0.71	Exog	chr9	protein_coding	endo/exonuclease (5'-3'), endonuclease G-like
ENSMUSG00000053063.12	117.156216783823	-0.510154	0.439420547947285	-1.16097	0.24565377156903	0.999605094179621	0.35	1.06	1.24	1.29	1.75	0.92	Clec12a	chr6	protein_coding	C-type lectin domain family 12, member a
ENSMUSG00000036591.17	739.28745434855	0.110710154336897	0.190356919493033	0.581592487584612	0.560841204303932	0.999605094179621	4.16	3.5	4.88	4.12	3.59	4.52	Arhgap21	chr2	protein_coding	Rho GTPase activating protein 21
ENSMUSG00000095788.7	64.2634684379036	0.885099143426524	0.40800709801234	2.16932290574943	0.0300581774059116	0.651557476990773	0.94	2.23	2.35	0.88	1.31	0.93	Sirpb1a	chr3	protein_coding	signal-regulatory protein beta 1A
ENSMUSG00000086220.2	0.149107131315209	0.954028606943929	4.0804728567969	0.233803443969684	0.815137575771638	1	0.04	0	0	0	0	0	Gm16599	chr5	lncRNA	predicted gene, 16599
ENSMUSG00000113294.2	3.77220349206893	0.32916117574656	1.20515482565536	0.273127708356943	0.784755048004027	1	2.85	0	2.16	1.84	1.21	1.21	Gm49326	chr12	unprocessed_pseudogene	predicted gene, 49326
ENSMUSG00000027848.13	1266.02633757103	0.221063369350588	0.289807960303562	0.762792606245298	0.445587091303942	0.999605094179621	8.74	9.1	15.65	11.9	11.43	6.93	Olfml3	chr3	protein_coding	olfactomedin-like 3
ENSMUSG00000060166.7	858.056404011512	0.126088026408412	0.15632864522059	0.806557404949636	0.419921522527987	0.999605094179621	9.89	8.59	9.35	10.04	8.16	8.69	Zdhhc8	chr16	protein_coding	zinc finger, DHHC domain containing 8
ENSMUSG00000096847.3	95.8190691919402	0.598217613843656	0.289233406449658	2.06828672104921	0.0386130696838984	0.699812078081189	1.22	0.87	1.52	0.87	0.75	0.89	Tmem151b	chr17	protein_coding	transmembrane protein 151B
ENSMUSG00000053846.6	23.2965570544251	-0.643729	0.518761495609182	-1.2409	0.214644399739176	0.999605094179621	0.12	0.22	0.24	0.45	0.32	0.18	Lipg	chr18	protein_coding	lipase, endothelial
ENSMUSG00000029998.15	1911.65033617882	-0.134931	0.157280418407548	-0.857903	0.390945994175049	0.999605094179621	17.26	18.23	20.45	20.21	23.87	20.5	Pcyox1	chr6	protein_coding	prenylcysteine oxidase 1
ENSMUSG00000109032.2	15.0350564145758	-0.0323368	0.567999850933546	-0.0569309	0.954600217506042	0.999625017642878	0.35	0.14	0.2	0.23	0.24	0.28	Gm7972	chr9	transcribed_unprocessed_pseudogene	predicted gene 7972
ENSMUSG00000104476.2	1.33578613531853	-1.57229	1.95187272044924	-0.805528	0.42051524976294	1	0	0.01	0	0.02	0.01	0.02	Gm38211	chr1	TEC	predicted gene, 38211
ENSMUSG00000022707.17	506.492254823079	0.042950211633121	0.248793799625114	0.172633770205845	0.862939305626623	0.999605094179621	4.39	6.07	4.08	4.66	6.26	3.91	Gbe1	chr16	protein_coding	glucan (1,4-alpha-), branching enzyme 1
ENSMUSG00000058407.13	1267.19157200726	-0.0971796	0.135141545565739	-0.719095	0.472082471279239	0.999605094179621	6.27	7.1	7	7.76	7.37	7.8	Txndc9	chr1	protein_coding	thioredoxin domain containing 9
ENSMUSG00000049515.13	9.28425211535442	0.239499305305943	0.726207477284482	0.32979460112626	0.741555167044479	0.999605094179621	0.07	0.09	0.11	0.15	0.05	0.06	Espnl	chr1	protein_coding	espin-like
ENSMUSG00000039617.9	1.67866443021904	-0.00761718	1.49378487849495	-0.00509925	0.995931405684741	1	0.07	0.23	0.08	0.17	0.15	0.07	Gm7488	chr3	processed_pseudogene	predicted gene 7488
ENSMUSG00000085642.9	55.5465450539329	-0.0225291	0.40825096395977	-0.0551844	0.955991519500813	0.999625017642878	1.81	0.75	1.21	1.58	0.93	1.56	3110053B16Rik	chr12	transcribed_unprocessed_pseudogene	RIKEN cDNA 3110053B16 gene
ENSMUSG00000047534.18	27.2599447392666	-0.743109	0.41998358125018	-1.76938	0.0768312773834774	0.849374659045266	0.1	0.12	0.16	0.25	0.24	0.19	Mis18bp1	chr12	protein_coding	MIS18 binding protein 1
ENSMUSG00000044715.8	432.047554232935	0.0161388024991392	0.158045382839036	0.102114988804046	0.918665403861668	0.999625017642878	5.46	4.76	5.04	5.27	5.13	5.5	Gskip	chr12	protein_coding	GSK3B interacting protein
ENSMUSG00000091071.3	0.179969142059253	0.954028606943929	4.0804728567969	0.233803443969684	0.815137575771638	1	0	0	0.04	0	0	0	1700030C10Rik	chr12	transcribed_unprocessed_pseudogene	RIKEN cDNA 1700030C10 gene
ENSMUSG00000113591.2	5.11532442282858	0.824544430429788	0.923212636156136	0.893125156803355	0.371790152360832	1	0.35	0.45	0.16	0.28	0.15	0.15	4930447K03Rik	chr13	lncRNA	RIKEN cDNA 4930447K03 gene
ENSMUSG00000045288.11	1.98004599760121	-0.0772576	1.68836428165214	-0.0457588	0.963502466914535	1	0.05	0	0.03	0.05	0.05	0	Ush1g	chr11	protein_coding	USH1 protein network component sans
ENSMUSG00000090041.2	0.149107131315209	0.954028606943929	4.0804728567969	0.233803443969684	0.815137575771638	1	0.06	0	0	0	0	0	Gm16027	chr19	processed_pseudogene	predicted gene 16027
ENSMUSG00000099966.2	127.712108741088	-0.317308	0.215875120389497	-1.46987	0.141597045686774	0.951458826037257	2.06	1.83	1.77	2.38	2.47	2.58	2810402E24Rik	chr14	lncRNA	RIKEN cDNA 2810402E24 gene
ENSMUSG00000106320.2	1.50347253809686	1.73407201669122	1.84589230857361	0.93942209338919	0.347514074104341	1	0.02	0.02	0.02	0.02	0	0	Gm42992	chr5	TEC	predicted gene 42992
ENSMUSG00000042572.13	1655.36724253145	0.0160756980125136	0.154357955262393	0.104145575038142	0.9170538238258	0.999625017642878	12.36	12.8	15.5	14.83	13.37	14.14	Ube2q1	chr3	protein_coding	ubiquitin-conjugating enzyme E2Q family member 1
ENSMUSG00000102964.2	6.32325894704397	0.163295329734685	1.21688358026504	0.134191415171466	0.893251214215199	1	0.02	0	0.24	0.06	0.09	0.09	9430034N14Rik	chr1	TEC	RIKEN cDNA 9430034N14 gene
ENSMUSG00000026646.17	20.0941612848882	0.233232890868878	0.550391218682723	0.423758379407079	0.671742034583521	0.999605094179621	0.15	0.39	0.21	0.14	0.29	0.23	Suv39h2	chr2	protein_coding	suppressor of variegation 3-9 2
ENSMUSG00000086107.2	5.55074301444145	-0.534798	0.928119466630352	-0.576216	0.564468991896478	1	0.75	1	0.15	0.64	1.27	0.98	Gm16312	chr19	lncRNA	predicted gene 16312
ENSMUSG00000031004.9	149.972215318238	-0.159698	0.303092052698719	-0.526894	0.598266927796155	0.999605094179621	0.46	1	0.68	0.91	0.85	0.74	Mki67	chr7	protein_coding	antigen identified by monoclonal antibody Ki 67
ENSMUSG00000040562.13	1120.19260292298	0.177115721674385	0.238614226920823	0.742268069930111	0.457924933540161	0.999605094179621	30.71	30.04	46.45	26.48	35.09	38.05	Gstm2	chr3	protein_coding	glutathione S-transferase, mu 2
ENSMUSG00000056055.14	16.3349720766233	0.2256485869221	0.541763877644723	0.416507257558569	0.677038857787172	0.999605094179621	0.1	0.06	0.13	0.1	0.1	0.07	Sag	chr1	protein_coding	S-antigen, retina and pineal gland (arrestin)
ENSMUSG00000037270.19	600.810408195383	-0.23969	0.162348191383384	-1.4764	0.139837256943448	0.948594335011886	0.85	0.89	0.85	1.11	0.92	1.18	4932438A13Rik	chr3	protein_coding	RIKEN cDNA 4932438A13 gene
ENSMUSG00000073633.10	205.378140043976	0.113233611115297	0.275842176592883	0.410501441490649	0.681438146282561	0.999605094179621	6.53	3.69	4.79	6.06	4.51	4.1	Fbxo36	chr1	protein_coding	F-box protein 36
ENSMUSG00000043670.5	1.12441965134181	0.387892028505788	2.30058039508955	0.16860616100777	0.866106434165281	1	0.03	0.03	0	0	0.05	0	Diras1	chr10	protein_coding	DIRAS family, GTP-binding RAS-like 1
ENSMUSG00000014543.15	1.53425010284627	0.366066223783515	1.87088937910674	0.195664280246379	0.844872944182098	1	0	0.13	0.09	0.05	0.13	0	Klra17	chr6	protein_coding	killer cell lectin-like receptor, subfamily A, member 17
ENSMUSG00000027677.18	392.608979659855	-0.326495	0.274503703309959	-1.1894	0.234282134036394	0.999605094179621	1.41	2.38	1.24	1.88	2.46	2.27	Ttc14	chr3	protein_coding	tetratricopeptide repeat domain 14
ENSMUSG00000029063.17	2481.82325481555	0.0764955856083919	0.207219768103021	0.369151969952797	0.712014453801597	0.999605094179621	30.84	41.06	31.06	29.49	41.51	31.55	Nadk	chr4	protein_coding	NAD kinase
ENSMUSG00000076594.3	0.639440658704374	-0.142083	2.78099573681011	-0.0510906	0.959253357182589	1	0.25	0	0	0.16	0.14	0	Igkv6-13	chr6	IG_V_gene	immunoglobulin kappa variable 6-13
ENSMUSG00000054763.10	35.6129828585319	-0.83011	0.447786599309575	-1.85381	0.0637667280577826	0.812940294124444	0.33	0.47	0.81	0.72	1.14	1.13	Defb42	chr14	protein_coding	defensin beta 42
ENSMUSG00000022960.14	125.398534285594	0.0280246522354327	0.236352139489851	0.118571603776983	0.905614763512068	0.999625017642878	1.9	2.4	1.83	2.15	2.3	1.88	Donson	chr16	protein_coding	downstream neighbor of SON
ENSMUSG00000006395.17	1237.69763823036	0.0888902256177324	0.205270077190792	0.433040347790739	0.66498545797018	0.999605094179621	34.64	30.48	22.29	26.1	30.34	30.02	Hyi	chr4	polymorphic_pseudogene	hydroxypyruvate isomerase (putative)
ENSMUSG00000022307.17	880.227417119275	0.0486156183950433	0.251428421338999	0.193357688586427	0.846678849695746	0.999605094179621	5.76	5.31	7.91	7.73	4.49	7.15	Oxr1	chr15	protein_coding	oxidation resistance 1
ENSMUSG00000099689.7	94.3383424296431	-0.390324	0.264148286699382	-1.47767	0.139495958130222	0.948594335011886	1.08	1.3	1.48	2.08	1.49	1.75	Zfp383	chr7	protein_coding	zinc finger protein 383
ENSMUSG00000024403.17	88.6500925064288	0.0536010228921938	0.286777911052234	0.186907780642948	0.851732938635083	0.999605094179621	1.45	2.07	1.93	1.64	2.26	1.61	Atp6v1g2	chr17	protein_coding	ATPase, H+ transporting, lysosomal V1 subunit G2
ENSMUSG00000118057.2	0.17873733190864	-0.969525	4.0804728567969	-0.237601	0.812190515251218	1	0	0	0	0.02	0	0	B020010K11Rik	chr18	lncRNA	RIKEN cDNA B020010K11 gene
ENSMUSG00000032492.15	4040.56902551902	0.240478686181616	0.262926190291563	0.914624313062707	0.360388890429352	0.999605094179621	82.5	88.65	55.37	60.92	89.22	51.25	Pth1r	chr9	protein_coding	parathyroid hormone 1 receptor
ENSMUSG00000026656.16	2233.1349567427	0.232358172426666	0.200852288126295	1.15686096780018	0.247329167949151	0.999605094179621	17.9	18.16	27.01	18.58	18.65	19.28	Fcgr2b	chr1	protein_coding	Fc receptor, IgG, low affinity IIb
ENSMUSG00000107892.2	0.162489064165317	-0.969525	4.0804728567969	-0.237601	0.812190515251218	1	0	0	0	0	0.19	0	Gm44524	chr3	processed_pseudogene	predicted gene 44524
ENSMUSG00000015133.18	953.849217496362	0.0585879218914647	0.160352930867261	0.365368575270778	0.714836295476798	0.999605094179621	5.02	4.22	5.05	4.99	4.33	5.13	Lrrk1	chr7	protein_coding	leucine-rich repeat kinase 1
ENSMUSG00000084789.2	0.149107131315209	0.954028606943929	4.0804728567969	0.233803443969684	0.815137575771638	1	0.13	0	0	0	0	0	Gm12974	chr4	lncRNA	predicted gene 12974
ENSMUSG00000076122.3	0.159028070373496	-0.969525	4.0804728567969	-0.237601	0.812190515251218	1	0	0	0	0	0	0.71	Mir503	chrX	miRNA	microRNA 503
ENSMUSG00000031134.17	962.674329502704	-0.204241	0.185961470527326	-1.0983	0.272073685209036	0.999605094179621	10.44	12.19	8.64	14.32	11.58	12.08	Rbmx	chrX	protein_coding	RNA binding motif protein, X chromosome
ENSMUSG00000104766.2	0.149107131315209	0.954028606943929	4.0804728567969	0.233803443969684	0.815137575771638	1	0.05	0	0	0	0	0	4930573H18Rik	chr3	lncRNA	RIKEN cDNA 4930573H18 gene
ENSMUSG00000109505.2	0.179969142059253	0.954028606943929	4.0804728567969	0.233803443969684	0.815137575771638	1	0	0	0.01	0	0	0	Gm44677	chr7	TEC	predicted gene 44677
ENSMUSG00000097724.3	3.50522155568663	0.702646989138638	1.26312427390618	0.556277005876642	0.578021503788775	1	0.04	0.11	0.05	0.04	0.1	0	Gm26850	chr3	lncRNA	predicted gene, 26850
[truncated: 25,488 more rows]
