# Supplementary material for: Caloric restriction exacerbates renal post-ischemic injury and fibrosis by modulating mTORC1 signaling and autophagy
Source: Redox Biol. 2025 Jan 16;80:103500. doi: 10.1016/j.redox.2025.103500 (PMC11787690; doi:10.1016/j.redox.2025.103500)
Supplement: Multimedia component 5 [file mmc5.xlsx]

## Sheet: Sheet1
Metabolite Name	Transitions	Retention Time(min)	QC RSD	Fold change	p-value	IRI+CR_1	IRI+CR_2	IRI+CR_3	IRI_1	IRI_2	IRI_3
Isoleucine	132.1 / 86.2	3.7071	0.00367136	1.09896	0.000741059	0.839517	0.849697	0.845003	0.75576	0.768095	0.782151
leucine	132.1 / 86.2	3.375	0.00841624	1.10283	0.0228973	0.713323	0.729574	0.764902	0.647189	0.687118	0.667637
histidine	156.1 / 110.1	11.5446	0.0708238	0.925706	0.0724607	8.4702	9.32176	8.47672	9.46853	9.34361	9.56477
alanine/sarcosine	90.1 / 44.0	6.3013	0.0064402	0.867957	0.0765843	3.47337	4.23048	3.68013	4.37971	4.21191	4.52422
aminoadipic acid	162.0 / 98.0	7.13167	0.014677	0.443183	0.0889572	0.129362	0.320904	0.149586	0.406114	0.632606	0.31479
hydroxyproline	132.1 / 86.1	6.33567	0.0287459	0.653477	0.0947422	0.0327399	0.051601	0.0517401	0.052567	0.0721017	0.0835729
glutamate	148.1 / 84.1	8.05694	0.0051298	1.10589	0.137634	4.90149	5.599	5.79276	4.90179	5.04483	4.78654
Cystine	241.1 / 151.9	12.6542	0.00756917	0.517184	0.219044	0.344711	1.5774	0.231917	1.28602	1.70529	1.17361
arginine	175.1 / 70.0	11.6774	0.0421888	0.868188	0.222056	1.84988	2.46399	1.83619	2.39801	2.24463	2.44116
aspartate	134.0 / 74.1	9.62361	0.0156742	0.873301	0.260909	4.06844	5.37627	5.20027	4.91171	5.7542	6.10379
proline	116.1 / 70.1	4.76253	0.030675	1.07654	0.297099	1.80347	2.09765	2.20255	1.91702	1.89631	1.85637
valine	118.1 / 72.1	4.59847	0.00606794	1.02774	0.321358	1.7482	1.87571	1.74825	1.73372	1.74376	1.74966
lysine	147.1 / 84.0	11.8259	0.0104539	0.910863	0.335856	2.15482	2.83803	2.32046	2.74926	2.53059	2.74913
taurine	126.0 / 44.1	4.70471	0.0180643	1.0592	0.342539	13.3253	12.1494	11.967	12.6442	11.754	10.951
tryptophan	205.1 / 146.3	3.20411	0.039744	0.910317	0.350128	0.302404	0.354446	0.265093	0.338832	0.315846	0.358093
creatine	132.1 / 90.0	6.28695	0.0244564	1.07979	0.384554	0.996236	0.786042	0.888383	0.874221	0.826654	0.772451
glycine	76.0 / 30.1	7.02996	0.0125691	0.902409	0.438154	11.4331	17.0517	16.4836	15.4939	17.557	16.7805
Cysteine	122.1 / 59.0	5.3361	0.015551	0.832677	0.569994	0.00349449	0.00823566	0.00887558	0.00783976	0.0109422	0.00596437
citrulline	176.1 / 159.2	8.61468	0.0582289	0.882807	0.59361	0.517219	1.21801	1.03613	1.00895	1.10079	1.02952
ornithine	133.1 / 70.1	11.9673	0.0083534	0.91105	0.608999	0.486778	0.562415	0.819563	0.702408	0.74818	0.600624
threonine	120.0 / 74.0	6.81675	0.0288586	0.938098	0.742486	2.74239	5.36333	4.90384	4.74391	4.66683	4.45726
serine	106.0 / 60.0	7.84884	0.00414206	1.01201	0.798924	3.48989	4.04096	3.6825	3.72506	3.65037	3.7048
asparagine	133.1 / 74.2	8.08514	0.0303933	0.981033	0.827243	1.8073	2.39607	2.17114	2.23149	2.0906	2.17566
methionine	150.1 / 133.0	4.0334	0.0087201	1.02035	0.845055	0.248384	0.327423	0.256114	0.254967	0.281265	0.279096
tyrosine	182.1 / 136.1	4.63201	0.0200306	0.978745	0.846842	1.09229	1.49617	1.12716	1.22801	1.28406	1.28424
Glutamine	147.0 / 84.1	7.84096	0.0380201	0.988495	0.870504	1.92488	2.0766	2.1467	1.9978	1.91242	2.30952
creatinine	114.1 / 44.0	2.32952	0.0245389	1.01941	0.883438	0.0337743	0.0254044	0.0368092	0.0277346	0.032344	0.0340814
phenylalanine	166.1 / 103.1	3.23583	0.0198392	0.993826	0.937545	1.10344	1.32786	1.07011	1.1869	1.11418	1.2221
choline	104.1 / 60.0	2.56159	0.0267142	0.991458	0.939141	30.1619	39.6619	43.6634	38.5526	37.7248	38.1876
spermidine	146.2 / 72.2	13.114
putrescine	89.0 / 72.0	10.8277
