# Supplementary material for: Caloric restriction exacerbates renal post-ischemic injury and fibrosis by modulating mTORC1 signaling and autophagy
Source: Redox Biol. 2025 Jan 16;80:103500. doi: 10.1016/j.redox.2025.103500 (PMC11787690; doi:10.1016/j.redox.2025.103500)
Supplement: Multimedia component 6 [file mmc6.xlsx]

## Sheet: Sheet1
Metabolite Name	Transitions	Retention Time(min)	QC RSD	Fold change	p-value	IRI+CR+BCAAs_1	IRI+CR+BCAAs_2	IRI+CR+BCAAs_3	IRI+CR_1	IRI+CR_2	IRI+CR_3
Isoleucine	132.1 / 86.2	3.7071	0.00367136	1.11258	0.0310431	0.89408	0.993617	0.931825	0.839517	0.849697	0.845003
serine	106.0 / 60.0	7.84884	0.00414206	1.16686	0.0597289	4.05057	4.66268	4.37113	3.48989	4.04096	3.6825
alanine/sarcosine	90.1 / 44.0	6.3013	0.0064402	1.16531	0.0617533	4.48833	4.5365	4.24108	3.47337	4.23048	3.68013
valine	118.1 / 72.1	4.59847	0.00606794	1.13172	0.0661915	1.8742	2.16361	2.04198	1.7482	1.87571	1.74825
Cysteine	122.1 / 59.0	5.3361	0.015551	1.55127	0.127523	0.00864087	0.0115902	0.011734	0.00349449	0.00823566	0.00887558
histidine	156.1 / 110.1	11.5446	0.0708238	1.1403	0.160062	8.83609	11.1035	10.0146	8.4702	9.32176	8.47672
Glutamine	147.0 / 84.1	7.84096	0.0380201	1.1283	0.166098	2.10448	2.58142	2.25111	1.92488	2.0766	2.1467
lysine	147.1 / 84.0	11.8259	0.0104539	1.18958	0.175253	2.59054	3.24927	2.85995	2.15482	2.83803	2.32046
choline	104.1 / 60.0	2.56159	0.0267142	1.15854	0.230077	41.1137	44.6281	45.7376	30.1619	39.6619	43.6634
hydroxyproline	132.1 / 86.1	6.33567	0.0287459	0.758444	0.236782	0.042571	0.0262181	0.0344208	0.0327399	0.051601	0.0517401
creatine	132.1 / 90.0	6.28695	0.0244564	1.09077	0.267455	0.939009	0.989385	0.984682	0.996236	0.786042	0.888383
taurine	126.0 / 44.1	4.70471	0.0180643	1.0663	0.268286	13.2649	14.1662	12.493	13.3253	12.1494	11.967
arginine	175.1 / 70.0	11.6774	0.0421888	1.15281	0.286011	2.11336	2.62647	2.35005	1.84988	2.46399	1.83619
phenylalanine	166.1 / 103.1	3.23583	0.0198392	1.14417	0.321674	1.14818	1.57251	1.28553	1.10344	1.32786	1.07011
tryptophan	205.1 / 146.3	3.20411	0.039744	1.15573	0.339615	0.310376	0.425904	0.329237	0.302404	0.354446	0.265093
leucine	132.1 / 86.2	3.375	0.00841624	1.05831	0.380161	0.701322	0.839635	0.795582	0.713323	0.729574	0.764902
threonine	120.0 / 74.0	6.81675	0.0288586	1.16991	0.431856	4.97608	4.70911	5.53485	2.74239	5.36333	4.90384
asparagine	133.1 / 74.2	8.08514	0.0303933	1.12578	0.439467	1.98462	2.87612	2.31554	1.8073	2.39607	2.17114
proline	116.1 / 70.1	4.76253	0.030675	1.05208	0.45253	2.12987	2.22227	2.06939	1.80347	2.09765	2.20255
tyrosine	182.1 / 136.1	4.63201	0.0200306	1.11713	0.474223	1.1927	1.63392	1.3242	1.09229	1.49617	1.12716
aminoadipic acid	162.0 / 98.0	7.13167	0.014677	0.752945	0.482101	0.145924	0.119288	0.186444	0.129362	0.320904	0.149586
aspartate	134.0 / 74.1	9.62361	0.0156742	0.924945	0.531073	3.87757	4.61056	5.05767	4.06844	5.37627	5.20027
citrulline	176.1 / 159.2	8.61468	0.0582289	1.19092	0.542692	1.1044	0.816868	1.3792	0.517219	1.21801	1.03613
glutamate	148.1 / 84.1	8.05694	0.0051298	0.964738	0.554342	5.01081	5.27724	5.43067	4.90149	5.599	5.79276
methionine	150.1 / 133.0	4.0334	0.0087201	1.10486	0.558136	0.237068	0.368032	0.314055	0.248384	0.327423	0.256114
creatinine	114.1 / 44.0	2.32952	0.0245389	1.07905	0.576302	0.02975	0.0368198	0.0370062	0.0337743	0.0254044	0.0368092
Cystine	241.1 / 151.9	12.6542	0.00756917	0.797083	0.790646	0.021849	0.926898	0.768196	0.344711	1.5774	0.231917
ornithine	133.1 / 70.1	11.9673	0.0083534	0.939841	0.803183	0.401675	0.616874	0.737784	0.486778	0.562415	0.819563
glycine	76.0 / 30.1	7.02996	0.0125691	1.0192	0.887712	13.9974	16.3488	15.4855	11.4331	17.0517	16.4836
spermidine	146.2 / 72.2	13.114
putrescine	89.0 / 72.0	10.8277
